# Supplementary material for: Iron-Catalyzed Acceptorless Dehydrogenative Coupling of Alcohols With Aromatic Diamines: Selective Synthesis of 1,2-Disubstituted Benzimidazoles
Source: Front Chem. 2020 Jun 19;8:429. doi: 10.3389/fchem.2020.00429 (PMC7317090; doi:10.3389/fchem.2020.00429)
Supplement: Supplementary file 1 [file Data_Sheet_1.ZIP]

Archive with 1 entries (1 files):
- X-ray crystallographic data for 3i (CCDC no. 1997949).cif
