# Supplementary material for: Iron-Catalyzed Acceptorless Dehydrogenative Coupling of Alcohols With Aromatic Diamines: Selective Synthesis of 1,2-Disubstituted Benzimidazoles
Source: Front Chem. 2020 Jun 19;8:429. doi: 10.3389/fchem.2020.00429 (PMC7317090; doi:10.3389/fchem.2020.00429)
Supplement: Supplementary file 1 [file Data_Sheet_1.ZIP › X-ray crystallographic data for 3i (CCDC no. 1997949).cif]

data_exp_1435-2
_audit_creation_date               2020-02-10
_audit_creation_method
;
Olex2 1.3
(compiled Nov 21 2019 18:19:11 for OlexSys, GUI svn.r6003)
;
_shelx_SHELXL_version_number       '2017/1'
_audit_contact_author_address      ?
_audit_contact_author_email        ?
_audit_contact_author_name         ''
_audit_contact_author_phone        ?
_publ_contact_author_id_orcid      ?
_publ_section_references
;
Dolomanov, O.V., Bourhis, L.J., Gildea, R.J, Howard, J.A.K. & Puschmann, H.
 (2009), J. Appl. Cryst. 42, 339-341.

Sheldrick, G.M. (2015). Acta Cryst. A71, 3-8.

Sheldrick, G.M. (2015). Acta Cryst. C71, 3-8.
;
_chemical_name_common              ?
_chemical_name_systematic          ?
_chemical_formula_moiety           'C20 H15 I N2'
_chemical_formula_sum              'C20 H15 I N2'
_chemical_formula_weight           410.24
_chemical_melting_point            ?
_chemical_oxdiff_formula           'C20 H14 I2 N2'
_chemical_oxdiff_usercomment       Ram0210612020
loop_
  _atom_type_symbol
  _atom_type_description
  _atom_type_scat_dispersion_real
  _atom_type_scat_dispersion_imag
  _atom_type_scat_source
 'C' 'C' 0.0033 0.0016 'International Tables Vol C Tables 4.2.6.8 and 6.1.1.4'
 'H' 'H' 0.0000 0.0000 'International Tables Vol C Tables 4.2.6.8 and 6.1.1.4'
 'I' 'I' -0.4742 1.8119 'International Tables Vol C Tables 4.2.6.8 and 6.1.1.4'
 'N' 'N' 0.0061 0.0033 'International Tables Vol C Tables 4.2.6.8 and 6.1.1.4'

_shelx_space_group_comment
;
The symmetry employed for this shelxl refinement is uniquely defined
by the following loop, which should always be used as a source of
symmetry information in preference to the above space-group names.
They are only intended as comments.
;
_space_group_crystal_system        'triclinic'
_space_group_IT_number             2
_space_group_name_H-M_alt          'P -1'
_space_group_name_Hall             '-P 1'
loop_
  _space_group_symop_operation_xyz
 'x, y, z'
 '-x, -y, -z'

_cell_length_a                     9.8712(4)
_cell_length_b                     10.0611(4)
_cell_length_c                     10.0882(4)
_cell_angle_alpha                  74.767(3)
_cell_angle_beta                   61.742(4)
_cell_angle_gamma                  87.429(3)
_cell_volume                       847.76(7)
_cell_formula_units_Z              2
_cell_measurement_reflns_used      6732
_cell_measurement_temperature      293.62(10)
_cell_measurement_theta_max        26.7180
_cell_measurement_theta_min        2.9950
_shelx_estimated_absorpt_T_max     0.801
_shelx_estimated_absorpt_T_min     0.620
_exptl_absorpt_coefficient_mu      1.889
_exptl_absorpt_correction_T_max    1.00000
_exptl_absorpt_correction_T_min    0.97456
_exptl_absorpt_correction_type     multi-scan
_exptl_absorpt_process_details
;
CrysAlisPro 1.171.39.29d (Rigaku Oxford Diffraction, 2017)
Empirical absorption correction using spherical harmonics,
 implemented in SCALE3 ABSPACK scaling algorithm.
;
_exptl_absorpt_special_details     ?
_exptl_crystal_colour              'metallic light orange'
_exptl_crystal_colour_lustre       metallic
_exptl_crystal_colour_modifier     light
_exptl_crystal_colour_primary      orange
_exptl_crystal_density_diffrn      1.607
_exptl_crystal_density_meas        ?
_exptl_crystal_density_method      ?
_exptl_crystal_description         irregular
_exptl_crystal_F_000               404
_exptl_crystal_size_max            0.28
_exptl_crystal_size_mid            0.171
_exptl_crystal_size_min            0.123
_exptl_transmission_factor_max     ?
_exptl_transmission_factor_min     ?
_diffrn_reflns_av_R_equivalents    0.0332
_diffrn_reflns_av_unetI/netI       0.0284
_diffrn_reflns_Laue_measured_fraction_full  1.000
_diffrn_reflns_Laue_measured_fraction_max  1.000
_diffrn_reflns_limit_h_max         12
_diffrn_reflns_limit_h_min         -12
_diffrn_reflns_limit_k_max         12
_diffrn_reflns_limit_k_min         -12
_diffrn_reflns_limit_l_max         12
_diffrn_reflns_limit_l_min         -12
_diffrn_reflns_number              13026
_diffrn_reflns_point_group_measured_fraction_full  1.000
_diffrn_reflns_point_group_measured_fraction_max  1.000
_diffrn_reflns_theta_full          25.242
_diffrn_reflns_theta_max           25.744
_diffrn_reflns_theta_min           2.107
_diffrn_ambient_environment        air
_diffrn_ambient_temperature        293.62(10)
_diffrn_detector                   'CCD plate'
_diffrn_detector_area_resol_mean   5.2262
_diffrn_detector_type              AtlasS2
_diffrn_measured_fraction_theta_full  1.000
_diffrn_measured_fraction_theta_max  1.000
_diffrn_measurement_details
;
List of Runs (angles in degrees, time in seconds):

  # Type    Start    End  Width  t~exp~   \w     \q     \k     \f   Frames
--------------------------------------------------------------------------
  1  \w    -68.00 -41.00   1.00    9.18    --  -11.04 126.00 140.42   27
  2  \w    -87.00 -61.00   1.00    9.18    --  -11.04 154.00-146.10   26
  3  \w    -18.00  53.00   1.00    9.18    --   11.67 -99.00  60.00   71
  4  \w    -28.00  92.00   1.00    9.18    --   11.67  19.00  30.00  120
  5  \w    -52.00  29.00   1.00    9.18    --   11.67 -38.00 -60.00   81
  6  \w     21.00  68.00   1.00    9.18    --   11.67-125.00 175.00   47
  7  \w     41.00  87.00   1.00    9.18    --   11.67 178.00 -30.00   46
  8  \w    -13.00  84.00   1.00    9.18    --   11.67  38.00 120.00   97
  9  \w    -16.00  88.00   1.00    9.18    --   11.67  77.00-150.00  104
;
_diffrn_measurement_device         'four-circle diffractometer'
_diffrn_measurement_device_type    'SuperNova, Dual, Cu at home/near, AtlasS2'
_diffrn_measurement_method         '\w scans'
_diffrn_orient_matrix_type        
 'CrysAlisPro convention (1999,Acta A55,543-557)'
_diffrn_orient_matrix_UB_11        0.0279242000
_diffrn_orient_matrix_UB_12        -0.0601836000
_diffrn_orient_matrix_UB_13        -0.0245406000
_diffrn_orient_matrix_UB_21        -0.0455672000
_diffrn_orient_matrix_UB_22        -0.0416248000
_diffrn_orient_matrix_UB_23        0.0777460000
_diffrn_orient_matrix_UB_31        -0.0621099000
_diffrn_orient_matrix_UB_32        -0.0055813000
_diffrn_orient_matrix_UB_33        -0.0156217000
_diffrn_radiation_monochromator    mirror
_diffrn_radiation_probe            x-ray
_diffrn_radiation_type             'Mo K\a'
_diffrn_radiation_wavelength       0.71073
_diffrn_source                     'micro-focus sealed X-ray tube'
_diffrn_source_type                'SuperNova (Mo) X-ray Source'
_reflns_Friedel_coverage           0.000
_reflns_Friedel_fraction_full      .
_reflns_Friedel_fraction_max       .
_reflns_number_gt                  2905
_reflns_number_total               3244
_reflns_odcompleteness_completeness  100.00
_reflns_odcompleteness_iscentric   1
_reflns_odcompleteness_theta       26.32
_reflns_special_details
;
 Reflections were merged by SHELXL according to the crystal
 class for the calculation of statistics and refinement.
 
 _reflns_Friedel_fraction is defined as the number of unique
 Friedel pairs measured divided by the number that would be
 possible theoretically, ignoring centric projections and
 systematic absences.
;
_reflns_threshold_expression       'I > 2\s(I)'
_computing_cell_refinement         'CrysAlisPro 1.171.39.29d (Rigaku OD, 2017)'
_computing_data_collection         'CrysAlisPro 1.171.39.29d (Rigaku OD, 2017)'
_computing_data_reduction          'CrysAlisPro 1.171.39.29d (Rigaku OD, 2017)'
_computing_molecular_graphics      'Olex2 1.3 (Dolomanov et al., 2009)'
_computing_publication_material    'Olex2 1.3 (Dolomanov et al., 2009)'
_computing_structure_refinement    'SHELXL 2017/1 (Sheldrick, 2015)'
_computing_structure_solution      'SHELXT 2014/5 (Sheldrick, 2014)'
_refine_diff_density_max           0.843
_refine_diff_density_min           -0.618
_refine_diff_density_rms           0.063
_refine_ls_extinction_coef         .
_refine_ls_extinction_method       none
_refine_ls_goodness_of_fit_ref     1.066
_refine_ls_hydrogen_treatment      constr
_refine_ls_matrix_type             full
_refine_ls_number_parameters       208
_refine_ls_number_reflns           3244
_refine_ls_number_restraints       0
_refine_ls_R_factor_all            0.0356
_refine_ls_R_factor_gt             0.0304
_refine_ls_restrained_S_all        1.066
_refine_ls_shift/su_max            0.001
_refine_ls_shift/su_mean           0.000
_refine_ls_structure_factor_coef   Fsqd
_refine_ls_weighting_details      
 'w=1/[\s^2^(Fo^2^)+(0.0240P)^2^+0.6025P] where P=(Fo^2^+2Fc^2^)/3'
_refine_ls_weighting_scheme        calc
_refine_ls_wR_factor_gt            0.0648
_refine_ls_wR_factor_ref           0.0676
_refine_special_details            ?
_olex2_refinement_description
;
1. Fixed Uiso
 At 1.2 times of:
  All C(H) groups, All C(H,H) groups
2.a Secondary CH2 refined with riding coordinates:
 C14(H14A,H14B)
2.b Aromatic/amide H refined with riding coordinates:
 C20(H20), C19(H19), C16(H16), C13(H13), C9(H9), C17(H17), C6(H6), C10(H10),
 C12(H12), C11(H11), C3(H3), C1(H1), C2(H2)
;
_atom_sites_solution_hydrogens     geom
_atom_sites_solution_primary       dual
_atom_sites_solution_secondary     ?
loop_
  _atom_site_label
  _atom_site_type_symbol
  _atom_site_fract_x
  _atom_site_fract_y
  _atom_site_fract_z
  _atom_site_U_iso_or_equiv
  _atom_site_adp_type
  _atom_site_occupancy
  _atom_site_site_symmetry_order
  _atom_site_calc_flag
  _atom_site_refinement_flags_posn
  _atom_site_refinement_flags_adp
  _atom_site_refinement_flags_occupancy
  _atom_site_disorder_assembly
  _atom_site_disorder_group
 I1 I 0.20967(3) -0.12275(2) 0.89268(2) 0.05958(10) Uani 1 1 d . . . . .
 N2 N 0.3155(3) 0.4613(3) 0.2522(3) 0.0461(6) Uani 1 1 d . . . . .
 N1 N 0.1809(3) 0.5912(3) 0.1477(3) 0.0502(6) Uani 1 1 d . . . . .
 C7 C 0.2347(3) 0.5757(3) 0.2471(3) 0.0436(7) Uani 1 1 d . . . . .
 C18 C 0.2736(4) 0.0606(3) 0.7095(3) 0.0434(7) Uani 1 1 d . . . . .
 C8 C 0.2057(3) 0.6678(3) 0.3479(4) 0.0441(7) Uani 1 1 d . . . . .
 C15 C 0.3602(3) 0.2972(3) 0.4596(3) 0.0419(7) Uani 1 1 d . . . . .
 C20 C 0.2077(3) 0.2426(3) 0.5501(4) 0.0467(7) Uani 1 1 d . . . . .
 H20 H 0.133303 0.285197 0.526249 0.056 Uiso 1 1 calc R U . . .
 C19 C 0.1638(3) 0.1262(3) 0.6752(4) 0.0442(7) Uani 1 1 d . . . . .
 H19 H 0.060333 0.092018 0.736317 0.053 Uiso 1 1 calc R U . . .
 C5 C 0.2280(4) 0.4803(3) 0.0831(4) 0.0495(7) Uani 1 1 d . . . . .
 C4 C 0.3126(3) 0.3988(3) 0.1459(4) 0.0502(8) Uani 1 1 d . . . . .
 C16 C 0.4684(3) 0.2308(4) 0.4977(4) 0.0520(8) Uani 1 1 d . . . . .
 H16 H 0.571574 0.266190 0.438812 0.062 Uiso 1 1 calc R U . . .
 C13 C 0.1485(4) 0.6160(4) 0.5086(4) 0.0531(8) Uani 1 1 d . . . . .
 H13 H 0.135749 0.520889 0.553229 0.064 Uiso 1 1 calc R U . . .
 C9 C 0.2248(4) 0.8098(3) 0.2847(4) 0.0525(8) Uani 1 1 d . . . . .
 H9 H 0.263191 0.846480 0.177441 0.063 Uiso 1 1 calc R U . . .
 C14 C 0.4146(4) 0.4265(3) 0.3243(4) 0.0518(8) Uani 1 1 d . . . . .
 H14A H 0.424577 0.503708 0.360826 0.062 Uiso 1 1 calc R U . . .
 H14B H 0.516552 0.415809 0.244594 0.062 Uiso 1 1 calc R U . . .
 C17 C 0.4259(4) 0.1134(4) 0.6212(4) 0.0558(8) Uani 1 1 d . . . . .
 H17 H 0.500051 0.069938 0.644719 0.067 Uiso 1 1 calc R U . . .
 C6 C 0.1993(4) 0.4428(4) -0.0259(4) 0.0636(9) Uani 1 1 d . . . . .
 H6 H 0.142368 0.495534 -0.068568 0.076 Uiso 1 1 calc R U . . .
 C10 C 0.1874(4) 0.8976(4) 0.3795(5) 0.0632(10) Uani 1 1 d . . . . .
 H10 H 0.201514 0.992945 0.335978 0.076 Uiso 1 1 calc R U . . .
 C12 C 0.1106(4) 0.7041(4) 0.6023(4) 0.0617(9) Uani 1 1 d . . . . .
 H12 H 0.072139 0.668475 0.709712 0.074 Uiso 1 1 calc R U . . .
 C11 C 0.1297(4) 0.8438(4) 0.5375(5) 0.0662(10) Uani 1 1 d . . . . .
 H11 H 0.103089 0.902987 0.601276 0.079 Uiso 1 1 calc R U . . .
 C3 C 0.3753(4) 0.2821(4) 0.1008(5) 0.0679(10) Uani 1 1 d . . . . .
 H3 H 0.434494 0.230111 0.141039 0.081 Uiso 1 1 calc R U . . .
 C1 C 0.2582(5) 0.3252(5) -0.0675(5) 0.0770(12) Uani 1 1 d . . . . .
 H1 H 0.238988 0.297182 -0.138331 0.092 Uiso 1 1 calc R U . . .
 C2 C 0.3456(5) 0.2468(5) -0.0068(5) 0.0799(12) Uani 1 1 d . . . . .
 H2 H 0.385017 0.168623 -0.039372 0.096 Uiso 1 1 calc R U . . .

loop_
  _atom_site_aniso_label
  _atom_site_aniso_U_11
  _atom_site_aniso_U_22
  _atom_site_aniso_U_33
  _atom_site_aniso_U_23
  _atom_site_aniso_U_13
  _atom_site_aniso_U_12
 I1 0.07535(18) 0.05592(16) 0.04337(14) -0.00297(10) -0.03124(12) 0.01374(11)
 N2 0.0425(14) 0.0420(15) 0.0421(14) -0.0003(12) -0.0167(12) 0.0026(11)
 N1 0.0509(15) 0.0515(16) 0.0394(14) -0.0031(12) -0.0197(13) 0.0056(12)
 C7 0.0423(16) 0.0413(17) 0.0337(16) 0.0017(13) -0.0133(13) -0.0009(13)
 C18 0.0529(18) 0.0430(17) 0.0371(16) -0.0095(13) -0.0251(14) 0.0108(14)
 C8 0.0376(15) 0.0454(18) 0.0443(17) -0.0058(14) -0.0187(14) 0.0031(13)
 C15 0.0389(15) 0.0418(17) 0.0431(17) -0.0084(13) -0.0200(14) 0.0058(13)
 C20 0.0388(16) 0.0437(18) 0.0557(19) -0.0026(15) -0.0271(15) 0.0076(13)
 C19 0.0404(16) 0.0422(17) 0.0451(17) -0.0057(14) -0.0196(14) 0.0026(13)
 C5 0.0441(17) 0.053(2) 0.0358(16) -0.0039(14) -0.0101(14) -0.0037(14)
 C4 0.0415(16) 0.0483(19) 0.0427(18) -0.0057(15) -0.0087(14) -0.0036(14)
 C16 0.0354(16) 0.061(2) 0.055(2) -0.0082(17) -0.0219(15) 0.0059(14)
 C13 0.0513(18) 0.053(2) 0.0477(19) -0.0046(16) -0.0222(16) -0.0004(15)
 C9 0.0519(19) 0.050(2) 0.053(2) -0.0031(16) -0.0290(16) 0.0046(15)
 C14 0.0394(16) 0.0507(19) 0.054(2) -0.0006(15) -0.0202(15) 0.0023(14)
 C17 0.0507(19) 0.065(2) 0.057(2) -0.0092(17) -0.0350(17) 0.0166(16)
 C6 0.054(2) 0.081(3) 0.043(2) -0.0113(19) -0.0145(17) -0.0062(18)
 C10 0.064(2) 0.048(2) 0.090(3) -0.018(2) -0.047(2) 0.0072(17)
 C12 0.052(2) 0.086(3) 0.047(2) -0.020(2) -0.0224(17) -0.0016(19)
 C11 0.060(2) 0.076(3) 0.079(3) -0.038(2) -0.039(2) 0.0096(19)
 C3 0.065(2) 0.053(2) 0.069(3) -0.0123(19) -0.021(2) 0.0065(18)
 C1 0.073(3) 0.088(3) 0.059(3) -0.032(2) -0.015(2) -0.013(2)
 C2 0.078(3) 0.066(3) 0.075(3) -0.032(2) -0.014(2) -0.002(2)

_geom_special_details
;
 All esds (except the esd in the dihedral angle between two l.s. planes)
 are estimated using the full covariance matrix.  The cell esds are taken
 into account individually in the estimation of esds in distances, angles
 and torsion angles; correlations between esds in cell parameters are only
 used when they are defined by crystal symmetry.  An approximate (isotropic)
 treatment of cell esds is used for estimating esds involving l.s. planes.
;
loop_
  _geom_bond_atom_site_label_1
  _geom_bond_atom_site_label_2
  _geom_bond_distance
  _geom_bond_site_symmetry_2
  _geom_bond_publ_flag
 I1 C18 2.103(3) . ?
 N2 C7 1.375(4) . ?
 N2 C4 1.389(4) . ?
 N2 C14 1.454(4) . ?
 N1 C7 1.315(4) . ?
 N1 C5 1.391(4) . ?
 C7 C8 1.472(4) . ?
 C18 C19 1.379(4) . ?
 C18 C17 1.375(5) . ?
 C8 C13 1.391(4) . ?
 C8 C9 1.384(4) . ?
 C15 C20 1.383(4) . ?
 C15 C16 1.387(4) . ?
 C15 C14 1.510(4) . ?
 C20 H20 0.9300 . ?
 C20 C19 1.380(4) . ?
 C19 H19 0.9300 . ?
 C5 C4 1.392(5) . ?
 C5 C6 1.398(5) . ?
 C4 C3 1.385(5) . ?
 C16 H16 0.9300 . ?
 C16 C17 1.378(5) . ?
 C13 H13 0.9300 . ?
 C13 C12 1.377(5) . ?
 C9 H9 0.9300 . ?
 C9 C10 1.383(5) . ?
 C14 H14A 0.9700 . ?
 C14 H14B 0.9700 . ?
 C17 H17 0.9300 . ?
 C6 H6 0.9300 . ?
 C6 C1 1.372(6) . ?
 C10 H10 0.9300 . ?
 C10 C11 1.368(5) . ?
 C12 H12 0.9300 . ?
 C12 C11 1.365(5) . ?
 C11 H11 0.9300 . ?
 C3 H3 0.9300 . ?
 C3 C2 1.380(6) . ?
 C1 H1 0.9300 . ?
 C1 C2 1.388(6) . ?
 C2 H2 0.9300 . ?

loop_
  _geom_angle_atom_site_label_1
  _geom_angle_atom_site_label_2
  _geom_angle_atom_site_label_3
  _geom_angle
  _geom_angle_site_symmetry_1
  _geom_angle_site_symmetry_3
  _geom_angle_publ_flag
 C7 N2 C4 106.3(2) . . ?
 C7 N2 C14 128.0(3) . . ?
 C4 N2 C14 124.4(3) . . ?
 C7 N1 C5 105.0(3) . . ?
 N2 C7 C8 123.3(3) . . ?
 N1 C7 N2 113.0(3) . . ?
 N1 C7 C8 123.6(3) . . ?
 C19 C18 I1 120.2(2) . . ?
 C17 C18 I1 119.9(2) . . ?
 C17 C18 C19 119.9(3) . . ?
 C13 C8 C7 121.7(3) . . ?
 C9 C8 C7 119.8(3) . . ?
 C9 C8 C13 118.3(3) . . ?
 C20 C15 C16 118.0(3) . . ?
 C20 C15 C14 123.6(3) . . ?
 C16 C15 C14 118.4(3) . . ?
 C15 C20 H20 119.4 . . ?
 C19 C20 C15 121.2(3) . . ?
 C19 C20 H20 119.4 . . ?
 C18 C19 C20 119.9(3) . . ?
 C18 C19 H19 120.1 . . ?
 C20 C19 H19 120.1 . . ?
 N1 C5 C4 110.2(3) . . ?
 N1 C5 C6 129.8(3) . . ?
 C4 C5 C6 120.0(3) . . ?
 N2 C4 C5 105.5(3) . . ?
 C3 C4 N2 132.1(3) . . ?
 C3 C4 C5 122.4(3) . . ?
 C15 C16 H16 119.4 . . ?
 C17 C16 C15 121.2(3) . . ?
 C17 C16 H16 119.4 . . ?
 C8 C13 H13 119.7 . . ?
 C12 C13 C8 120.7(3) . . ?
 C12 C13 H13 119.7 . . ?
 C8 C9 H9 119.7 . . ?
 C10 C9 C8 120.6(3) . . ?
 C10 C9 H9 119.7 . . ?
 N2 C14 C15 115.6(3) . . ?
 N2 C14 H14A 108.4 . . ?
 N2 C14 H14B 108.4 . . ?
 C15 C14 H14A 108.4 . . ?
 C15 C14 H14B 108.4 . . ?
 H14A C14 H14B 107.5 . . ?
 C18 C17 C16 119.9(3) . . ?
 C18 C17 H17 120.1 . . ?
 C16 C17 H17 120.1 . . ?
 C5 C6 H6 121.3 . . ?
 C1 C6 C5 117.5(4) . . ?
 C1 C6 H6 121.3 . . ?
 C9 C10 H10 120.1 . . ?
 C11 C10 C9 119.8(4) . . ?
 C11 C10 H10 120.1 . . ?
 C13 C12 H12 120.0 . . ?
 C11 C12 C13 119.9(3) . . ?
 C11 C12 H12 120.0 . . ?
 C10 C11 H11 119.7 . . ?
 C12 C11 C10 120.6(4) . . ?
 C12 C11 H11 119.7 . . ?
 C4 C3 H3 121.7 . . ?
 C2 C3 C4 116.7(4) . . ?
 C2 C3 H3 121.7 . . ?
 C6 C1 H1 119.1 . . ?
 C6 C1 C2 121.9(4) . . ?
 C2 C1 H1 119.1 . . ?
 C3 C2 C1 121.5(4) . . ?
 C3 C2 H2 119.2 . . ?
 C1 C2 H2 119.2 . . ?

loop_
  _geom_torsion_atom_site_label_1
  _geom_torsion_atom_site_label_2
  _geom_torsion_atom_site_label_3
  _geom_torsion_atom_site_label_4
  _geom_torsion
  _geom_torsion_site_symmetry_1
  _geom_torsion_site_symmetry_2
  _geom_torsion_site_symmetry_3
  _geom_torsion_site_symmetry_4
  _geom_torsion_publ_flag
 I1 C18 C19 C20 -176.8(2) . . . . ?
 I1 C18 C17 C16 177.7(3) . . . . ?
 N2 C7 C8 C13 -48.8(4) . . . . ?
 N2 C7 C8 C9 135.9(3) . . . . ?
 N2 C4 C3 C2 178.1(3) . . . . ?
 N1 C7 C8 C13 128.4(3) . . . . ?
 N1 C7 C8 C9 -47.0(4) . . . . ?
 N1 C5 C4 N2 0.6(3) . . . . ?
 N1 C5 C4 C3 -179.2(3) . . . . ?
 N1 C5 C6 C1 -178.8(3) . . . . ?
 C7 N2 C4 C5 -0.4(3) . . . . ?
 C7 N2 C4 C3 179.4(4) . . . . ?
 C7 N2 C14 C15 115.8(3) . . . . ?
 C7 N1 C5 C4 -0.5(3) . . . . ?
 C7 N1 C5 C6 178.0(3) . . . . ?
 C7 C8 C13 C12 -174.8(3) . . . . ?
 C7 C8 C9 C10 175.3(3) . . . . ?
 C8 C13 C12 C11 -0.2(5) . . . . ?
 C8 C9 C10 C11 -0.6(5) . . . . ?
 C15 C20 C19 C18 -1.4(5) . . . . ?
 C15 C16 C17 C18 -0.4(5) . . . . ?
 C20 C15 C16 C17 0.5(5) . . . . ?
 C20 C15 C14 N2 -23.9(5) . . . . ?
 C19 C18 C17 C16 -0.7(5) . . . . ?
 C5 N1 C7 N2 0.3(3) . . . . ?
 C5 N1 C7 C8 -177.2(3) . . . . ?
 C5 C4 C3 C2 -2.1(5) . . . . ?
 C5 C6 C1 C2 -1.2(6) . . . . ?
 C4 N2 C7 N1 0.1(3) . . . . ?
 C4 N2 C7 C8 177.5(3) . . . . ?
 C4 N2 C14 C15 -79.2(4) . . . . ?
 C4 C5 C6 C1 -0.4(5) . . . . ?
 C4 C3 C2 C1 0.5(6) . . . . ?
 C16 C15 C20 C19 0.4(5) . . . . ?
 C16 C15 C14 N2 157.6(3) . . . . ?
 C13 C8 C9 C10 -0.2(5) . . . . ?
 C13 C12 C11 C10 -0.6(5) . . . . ?
 C9 C8 C13 C12 0.6(5) . . . . ?
 C9 C10 C11 C12 1.0(5) . . . . ?
 C14 N2 C7 N1 167.2(3) . . . . ?
 C14 N2 C7 C8 -15.3(5) . . . . ?
 C14 N2 C4 C5 -168.1(3) . . . . ?
 C14 N2 C4 C3 11.6(5) . . . . ?
 C14 C15 C20 C19 -178.2(3) . . . . ?
 C14 C15 C16 C17 179.1(3) . . . . ?
 C17 C18 C19 C20 1.5(5) . . . . ?
 C6 C5 C4 N2 -178.1(3) . . . . ?
 C6 C5 C4 C3 2.1(5) . . . . ?
 C6 C1 C2 C3 1.2(7) . . . . ?

_shelx_res_file
;
TITL exp_1435-2_a.res in P-1
    exp_1435-2.res
    created by SHELXL-2017/1 at 10:03:49 on 10-Feb-2020
REM Old TITL exp_1435-2_a.res in P-1
REM SHELXT solution in P-1
REM R1 0.161, Rweak 0.018, Alpha 0.061, Orientation as input
REM Formula found by SHELXT: C20 I N2
CELL 0.71073 9.8712 10.0611 10.0882 74.767 61.742 87.429
ZERR 2 0.0004 0.0004 0.0004 0.003 0.004 0.003
LATT 1
SFAC C H I N
UNIT 40 30 2 4

L.S. 4
PLAN  20
SIZE 0.123 0.171 0.28
TEMP 20.47(10)
CONF
BOND $H
list 4
fmap 2
acta
MORE -1
OMIT -4 51.5
REM <olex2.extras>
REM <HklSrc "%.\\exp_1435-2.hkl">
REM </olex2.extras>

WGHT    0.024000    0.602500
FVAR       0.59842
I1    3    0.209667   -0.122754    0.892683    11.00000    0.07535    0.05592 =
         0.04337   -0.00297   -0.03124    0.01374
N2    4    0.315507    0.461258    0.252226    11.00000    0.04246    0.04198 =
         0.04215   -0.00028   -0.01669    0.00260
N1    4    0.180901    0.591163    0.147656    11.00000    0.05088    0.05151 =
         0.03942   -0.00305   -0.01967    0.00564
C7    1    0.234677    0.575736    0.247137    11.00000    0.04233    0.04125 =
         0.03375    0.00173   -0.01327   -0.00087
C18   1    0.273580    0.060591    0.709528    11.00000    0.05295    0.04304 =
         0.03714   -0.00945   -0.02511    0.01078
C8    1    0.205685    0.667751    0.347897    11.00000    0.03755    0.04536 =
         0.04429   -0.00583   -0.01873    0.00307
C15   1    0.360219    0.297169    0.459566    11.00000    0.03889    0.04179 =
         0.04306   -0.00843   -0.01999    0.00579
C20   1    0.207665    0.242645    0.550098    11.00000    0.03883    0.04369 =
         0.05571   -0.00257   -0.02710    0.00764
AFIX  43
H20   2    0.133303    0.285197    0.526249    11.00000   -1.20000
AFIX   0
C19   1    0.163775    0.126185    0.675238    11.00000    0.04037    0.04222 =
         0.04507   -0.00573   -0.01960    0.00264
AFIX  43
H19   2    0.060333    0.092018    0.736317    11.00000   -1.20000
AFIX   0
C5    1    0.227956    0.480254    0.083128    11.00000    0.04409    0.05266 =
         0.03581   -0.00389   -0.01011   -0.00366
C4    1    0.312601    0.398841    0.145947    11.00000    0.04149    0.04825 =
         0.04273   -0.00570   -0.00869   -0.00359
C16   1    0.468432    0.230807    0.497673    11.00000    0.03543    0.06110 =
         0.05486   -0.00824   -0.02191    0.00586
AFIX  43
H16   2    0.571574    0.266190    0.438812    11.00000   -1.20000
AFIX   0
C13   1    0.148518    0.615997    0.508612    11.00000    0.05134    0.05289 =
         0.04774   -0.00459   -0.02221   -0.00044
AFIX  43
H13   2    0.135749    0.520889    0.553229    11.00000   -1.20000
AFIX   0
C9    1    0.224823    0.809770    0.284683    11.00000    0.05193    0.05026 =
         0.05310   -0.00312   -0.02902    0.00463
AFIX  43
H9    2    0.263191    0.846480    0.177441    11.00000   -1.20000
AFIX   0
C14   1    0.414552    0.426518    0.324268    11.00000    0.03936    0.05072 =
         0.05402   -0.00056   -0.02021    0.00226
AFIX  23
H14A  2    0.424577    0.503708    0.360826    11.00000   -1.20000
H14B  2    0.516552    0.415809    0.244594    11.00000   -1.20000
AFIX   0
C17   1    0.425878    0.113383    0.621182    11.00000    0.05069    0.06495 =
         0.05737   -0.00916   -0.03500    0.01662
AFIX  43
H17   2    0.500051    0.069938    0.644719    11.00000   -1.20000
AFIX   0
C6    1    0.199251    0.442757   -0.025867    11.00000    0.05363    0.08069 =
         0.04316   -0.01127   -0.01453   -0.00624
AFIX  43
H6    2    0.142368    0.495534   -0.068568    11.00000   -1.20000
AFIX   0
C10   1    0.187433    0.897611    0.379476    11.00000    0.06357    0.04784 =
         0.09028   -0.01754   -0.04724    0.00721
AFIX  43
H10   2    0.201514    0.992945    0.335978    11.00000   -1.20000
AFIX   0
C12   1    0.110643    0.704111    0.602323    11.00000    0.05193    0.08598 =
         0.04723   -0.01978   -0.02236   -0.00163
AFIX  43
H12   2    0.072139    0.668475    0.709712    11.00000   -1.20000
AFIX   0
C11   1    0.129652    0.843815    0.537483    11.00000    0.05977    0.07648 =
         0.07927   -0.03789   -0.03853    0.00962
AFIX  43
H11   2    0.103089    0.902987    0.601276    11.00000   -1.20000
AFIX   0
C3    1    0.375310    0.282089    0.100825    11.00000    0.06487    0.05266 =
         0.06929   -0.01234   -0.02125    0.00655
AFIX  43
H3    2    0.434494    0.230111    0.141039    11.00000   -1.20000
AFIX   0
C1    1    0.258160    0.325167   -0.067462    11.00000    0.07319    0.08762 =
         0.05941   -0.03221   -0.01538   -0.01344
AFIX  43
H1    2    0.238988    0.297182   -0.138331    11.00000   -1.20000
AFIX   0
C2    1    0.345581    0.246759   -0.006769    11.00000    0.07847    0.06644 =
         0.07466   -0.03209   -0.01380   -0.00161
AFIX  43
H2    2    0.385017    0.168623   -0.039372    11.00000   -1.20000
AFIX   0
HKLF 4


REM  exp_1435-2_a.res in P-1
REM R1 =  0.0304 for    2905 Fo > 4sig(Fo)  and  0.0356 for all    3244 data
REM    208 parameters refined using      0 restraints

END

WGHT      0.0241      0.6028

REM Highest difference peak  0.843,  deepest hole -0.618,  1-sigma level  0.063
Q1    1   0.2995 -0.0616  0.8578  11.00000  0.05    0.84
Q2    1   0.1244 -0.0997  0.8880  11.00000  0.05    0.41
Q3    1   0.3074 -0.1111  0.8013  11.00000  0.05    0.40
Q4    1   0.1943  0.6130  0.3183  11.00000  0.05    0.25
Q5    1   0.2152  0.1160  0.7141  11.00000  0.05    0.24
Q6    1   0.0739 -0.1955  0.9360  11.00000  0.05    0.24
Q7    1   0.3416  0.0693  0.6444  11.00000  0.05    0.24
Q8    1   0.2791  0.2538  0.4946  11.00000  0.05    0.23
Q9    1   0.4536  0.1999  0.5852  11.00000  0.05    0.23
Q10   1   0.1640 -0.0387  0.9402  11.00000  0.05    0.23
Q11   1   0.3964  0.2334  0.4748  11.00000  0.05    0.23
Q12   1   0.1819  0.6455  0.4192  11.00000  0.05    0.23
Q13   1   0.1800  0.6415  0.5528  11.00000  0.05    0.22
Q14   1   0.2651  0.5253  0.2671  11.00000  0.05    0.22
Q15   1   0.1826  0.5784  0.5051  11.00000  0.05    0.22
Q16   1   0.1306  0.8718  0.4573  11.00000  0.05    0.21
Q17   1   0.4229  0.3589  0.3893  11.00000  0.05    0.21
Q18   1   0.1749  0.4417  0.0768  11.00000  0.05    0.21
Q19   1   0.1830  0.5247  0.1226  11.00000  0.05    0.21
Q20   1   0.4074  0.2229  0.0259  11.00000  0.05    0.21
;
_shelx_res_checksum                19771
_shelx_hkl_file
;
 -12  -5  -5    7.04    3.84
 -12  -4  -5    1.45    2.58
 -12  -3  -6   10.47    4.70
 -12  -3  -5    7.43    3.79
 -12  -3  -4   -2.94    3.51
 -12  -2  -6    0.42    1.75
 -12  -2  -5    2.97    2.99
 -12  -2  -4   13.87    5.56
 -12  -1  -6    2.09    2.44
 -12  -1  -5   11.51    4.71
 -12  -1  -4   -2.30    2.99
 -12   0  -7    3.41    3.08
 -12   0  -6    7.62    3.87
 -12   0  -6    8.10    3.71
 -12   0  -5   22.62    6.00
 -12   0  -5   20.61    6.30
 -12   0  -4    6.76    4.23
 -12   0  -4   42.21    8.33
 -12   0  -3    7.57    4.00
 -12   1  -8    0.82    1.97
 -12   1  -7   25.74    7.32
 -12   1  -6    5.01    3.05
 -12   1  -6    5.54    3.66
 -12   1  -5   12.44    4.91
 -12   1  -5    2.56    2.75
 -12   1  -4    3.76    2.84
 -12   1  -4    6.01    3.49
 -12   1  -3    0.76    2.00
 -12   1  -2    9.76    4.68
 -12   1  -1   14.40    5.32
 -12   2  -6    6.97    4.26
 -12   2  -6    5.62    3.63
 -12   2  -5    3.14    2.77
 -12   2  -5    3.80    3.29
 -12   2  -4   15.51    5.86
 -12   2  -4   10.64    4.26
 -12   2  -3   21.47    6.81
 -12   2  -2    8.81    4.24
 -12   2  -1    8.15    3.75
 -12   2   0    7.39    3.76
 -12   3  -5   16.66    5.29
 -12   3  -4    1.69    2.19
 -12   4  -5   19.20    5.86
 -11  -7 -11    0.80    2.55
 -11  -7  -4    3.18    3.59
 -11  -7  -3    4.29    3.36
 -11  -6 -10    9.66    4.05
 -11  -6  -9    3.13    3.82
 -11  -6  -8    4.57    2.96
 -11  -6  -7    1.81    3.02
 -11  -6  -6   -1.17    2.81
 -11  -6  -5    6.45    3.77
 -11  -6  -4    3.56    2.86
 -11  -6  -3   -0.90    2.46
 -11  -6  -2    5.58    3.24
 -11  -5  -9    3.43    1.56
 -11  -5  -8    3.68    3.82
 -11  -5  -7    8.47    4.06
 -11  -5  -6    8.21    3.67
 -11  -5  -5    3.69    2.93
 -11  -5  -5    3.89    2.81
 -11  -5  -4    2.70    3.78
 -11  -5  -4    3.03    2.90
 -11  -5  -3    6.77    4.06
 -11  -5  -2    8.08    4.03
 -11  -4  -7    8.31    3.97
 -11  -4  -6    8.90    4.37
 -11  -4  -5   -0.60    1.81
 -11  -4  -5    0.98    1.83
 -11  -4  -4    0.22    1.73
 -11  -4  -4   -0.85    2.45
 -11  -4  -3    9.34    4.21
 -11  -4  -3   13.77    5.08
 -11  -4  -2    6.22    3.55
 -11  -4  -1    5.56    3.38
 -11  -3 -10    2.77    2.30
 -11  -3  -6   15.57    5.08
 -11  -3  -5   37.95    7.55
 -11  -3  -4   10.13    4.48
 -11  -3  -3    2.58    2.69
 -11  -3  -2    3.80    2.95
 -11  -3  -1   -0.78    2.64
 -11  -2 -10   28.27    7.20
 -11  -2  -6    5.19    2.47
 -11  -2  -5   10.87    4.20
 -11  -2  -4    6.82    3.94
 -11  -2  -3   62.61   10.27
 -11  -2  -2    2.54    3.27
 -11  -2  -1    9.96    4.18
 -11  -1 -10   13.61    5.32
 -11  -1  -9    6.96    4.02
 -11  -1  -6   45.85    8.23
 -11  -1  -5   14.83    5.07
 -11  -1  -4    8.81    4.08
 -11  -1  -3   47.00    8.61
 -11  -1  -2    5.14    2.98
 -11  -1  -1    8.40    4.00
 -11   0 -10    6.00    4.11
 -11   0  -9   13.37    4.80
 -11   0  -8   31.19    7.52
 -11   0  -7   18.58    5.72
 -11   0  -6   16.83    5.38
 -11   0  -6    9.16    4.62
 -11   0  -5   14.17    5.08
 -11   0  -5   19.51    5.56
 -11   0  -4    0.42    2.98
 -11   0  -4    1.98    1.84
 -11   0  -3   35.90    7.30
 -11   0  -3   21.35    5.86
 -11   0  -2   25.55    6.06
 -11   0  -2   36.22    7.74
 -11   0  -1    1.18    1.98
 -11   0  -1    0.70    2.50
 -11   1 -10    4.62    3.40
 -11   1  -9   20.00    5.95
 -11   1  -9   24.05    6.30
 -11   1  -8   30.14    7.21
 -11   1  -7    1.10    1.90
 -11   1  -6   -1.62    3.24
 -11   1  -6   -0.49    1.92
 -11   1  -5   11.93    4.39
 -11   1  -5   18.28    5.43
 -11   1  -4   53.52    9.46
 -11   1  -4   66.37   10.01
 -11   1  -3    4.24    3.18
 -11   1  -3    6.87    3.89
 -11   1  -2   -0.57    1.95
 -11   1  -2    3.56    2.27
 -11   1  -1    4.89    3.54
 -11   1  -1    3.77    2.86
 -11   1   0   -1.32    1.70
 -11   1   1   -1.71    2.64
 -11   2 -10   14.36    5.11
 -11   2 -10   15.12    5.27
 -11   2  -9   30.57    7.29
 -11   2  -9   18.45    5.79
 -11   2  -8    3.20    2.93
 -11   2  -7   20.23    6.01
 -11   2  -6   43.41    8.28
 -11   2  -5   20.45    5.79
 -11   2  -5    9.68    4.11
 -11   2  -4   30.32    7.07
 -11   2  -4   27.61    6.52
 -11   2  -3   -0.03    2.53
 -11   2  -3    0.78    1.76
 -11   2  -2    2.69    2.35
 -11   2  -2   -2.47    3.22
 -11   2  -1    5.83    3.40
 -11   2  -1    6.37    4.39
 -11   2   0   20.79    6.20
 -11   2   1    5.96    3.00
 -11   3 -10   24.70    6.64
 -11   3  -9    7.19    3.69
 -11   3  -9    4.56    3.22
 -11   3  -8    6.17    3.90
 -11   3  -7   28.98    7.31
 -11   3  -6   35.75    8.03
 -11   3  -5   19.73    5.87
 -11   3  -5   12.35    4.45
 -11   3  -4    4.37    2.53
 -11   3  -4    5.19    3.15
 -11   3  -3   14.03    5.11
 -11   3  -3   10.28    4.24
 -11   3  -2   29.95    6.91
 -11   3  -2   32.78    7.21
 -11   3  -1   17.14    5.21
 -11   3  -1    8.52    4.68
 -11   3   0    6.41    3.54
 -11   3   1    4.34    3.08
 -11   4 -10    4.21    3.53
 -11   4  -9   21.32    5.81
 -11   4  -8    6.11    3.62
 -11   4  -7   79.89   11.60
 -11   4  -6    7.53    3.92
 -11   4  -5    4.53    2.53
 -11   4  -5    8.48    4.06
 -11   4  -4   14.37    5.07
 -11   4  -4   20.66    5.70
 -11   4  -3   10.97    4.63
 -11   4  -3   10.39    3.76
 -11   4  -2   29.19    7.00
 -11   4  -2   21.83    6.07
 -11   4  -1    2.41    2.47
 -11   4  -1   -1.65    2.74
 -11   4   0    2.73    3.13
 -11   4   1  -12.14    4.53
 -11   5  -5   17.89    5.87
 -11   5  -5   15.66    5.42
 -11   5  -4   42.52    8.51
 -11   5  -4   40.50    8.08
 -11   5  -3    2.79    2.63
 -11   5  -3    7.63    4.59
 -11   5  -2    1.91    2.63
 -11   5  -2    9.29    4.23
 -11   5  -1    6.68    4.04
 -11   5  -1    0.84    1.98
 -11   5   0   13.30    5.06
 -11   6  -4    9.23    4.00
 -11   6  -3    7.58    3.93
 -11   6  -2    2.29    3.86
 -11   7  -4    1.46    1.96
 -11   7  -3    8.63    3.89
 -11   7  -2    8.23    3.79
 -10  -8 -11   22.96    6.29
 -10  -8 -10    4.94    4.15
 -10  -8  -9    9.23    4.46
 -10  -8  -8    1.71    3.22
 -10  -8  -7    0.08    2.23
 -10  -8  -3    6.77    3.58
 -10  -7 -12    4.44    2.90
 -10  -7 -11   15.26    4.73
 -10  -7 -10    5.69    4.40
 -10  -7  -9    1.92    2.57
 -10  -7  -8    5.87    4.23
 -10  -7  -7   -2.52    2.78
 -10  -7  -6    6.01    4.13
 -10  -7  -5    5.31    3.37
 -10  -7  -4    1.46    1.70
 -10  -7  -4    0.11    2.41
 -10  -7  -3   16.44    4.93
 -10  -7  -2    4.82    2.59
 -10  -7  -1   -4.06    3.51
 -10  -6 -11    4.30    3.23
 -10  -6 -10    3.59    3.38
 -10  -6  -9   18.60    5.29
 -10  -6  -8    2.38    2.73
 -10  -6  -7   20.35    5.60
 -10  -6  -6    5.42    3.17
 -10  -6  -5   -1.92    3.44
 -10  -6  -4   22.80    5.51
 -10  -6  -4   18.14    5.78
 -10  -6  -3    9.36    3.91
 -10  -6  -3    6.98    3.29
 -10  -6  -2    2.02    3.19
 -10  -6  -2    2.59    3.08
 -10  -6  -1   -0.73    1.67
 -10  -6   0   -0.99    2.56
 -10  -5 -11   -0.55    2.08
 -10  -5 -11    0.15    1.81
 -10  -5 -10    7.44    3.63
 -10  -5 -10    4.69    3.62
 -10  -5  -9   33.95    6.93
 -10  -5  -8   31.58    6.76
 -10  -5  -7    6.51    3.56
 -10  -5  -6    2.95    2.43
 -10  -5  -5   19.35    5.15
 -10  -5  -5   16.51    5.28
 -10  -5  -4   14.80    4.49
 -10  -5  -4   12.75    4.82
 -10  -5  -3   10.40    4.76
 -10  -5  -3    2.20    2.52
 -10  -5  -2    2.48    2.09
 -10  -5  -2    2.99    2.64
 -10  -5  -1    9.25    4.73
 -10  -5  -1    4.21    2.85
 -10  -5   0    5.98    3.25
 -10  -5   0   26.28    6.15
 -10  -4 -11   26.70    6.95
 -10  -4 -10    5.91    3.19
 -10  -4  -9    6.02    3.72
 -10  -4  -8   12.68    4.35
 -10  -4  -7   29.60    6.53
 -10  -4  -6   13.23    4.63
 -10  -4  -5   11.25    4.31
 -10  -4  -5    7.29    3.22
 -10  -4  -4    5.84    2.91
 -10  -4  -4    9.94    3.69
 -10  -4  -3    4.47    2.97
 -10  -4  -3    2.26    1.68
 -10  -4  -2   17.96    5.43
 -10  -4  -2   21.42    5.61
 -10  -4  -1    2.10    2.89
 -10  -4  -1    5.43    3.01
 -10  -4   0    1.82    2.80
 -10  -4   0    1.94    3.18
 -10  -4   1    1.95    2.60
 -10  -3 -11   19.34    5.73
 -10  -3 -10    9.44    4.86
 -10  -3  -9   -3.69    4.10
 -10  -3  -5    7.16    3.32
 -10  -3  -5    6.58    3.36
 -10  -3  -4    3.63    2.69
 -10  -3  -4   -0.80    2.29
 -10  -3  -3    1.49    2.82
 -10  -3  -3    2.84    2.89
 -10  -3  -2   26.73    6.29
 -10  -3  -2   34.16    7.11
 -10  -3  -1    5.98    2.91
 -10  -3   0    6.21    3.70
 -10  -3   1    3.58    2.60
 -10  -2 -11   18.20    5.62
 -10  -2 -10    1.93    3.00
 -10  -2  -9   24.00    6.25
 -10  -2  -8   62.78    9.77
 -10  -2  -5   69.43    9.64
 -10  -2  -4   19.05    5.11
 -10  -2  -3   60.45    9.37
 -10  -2  -2   13.66    5.04
 -10  -2  -1   -1.96    2.38
 -10  -2   0   11.33    4.09
 -10  -2   1   27.97    6.86
 -10  -1 -11    3.30    1.81
 -10  -1 -10   42.49    8.28
 -10  -1  -9   90.23   12.00
 -10  -1  -8    4.58    2.45
 -10  -1  -6   10.33    3.97
 -10  -1  -5   50.87    8.67
 -10  -1  -5   74.26    9.92
 -10  -1  -4   31.09    6.66
 -10  -1  -4   37.44    7.09
 -10  -1  -3   20.90    5.63
 -10  -1  -3   10.23    3.50
 -10  -1  -2    5.82    3.38
 -10  -1  -1    6.35    3.69
 -10  -1   0   16.80    5.53
 -10  -1   1   -0.79    2.27
 -10   0 -11   58.66   10.11
 -10   0 -10   27.11    6.78
 -10   0  -9   63.57    9.82
 -10   0  -8   -2.50    2.28
 -10   0  -8   -0.33    1.56
 -10   0  -7    4.30    2.54
 -10   0  -6   40.61    7.70
 -10   0  -5   27.31    6.14
 -10   0  -5   30.80    6.74
 -10   0  -4  127.63   13.20
 -10   0  -4  112.57   12.80
 -10   0  -3   46.49    5.50
 -10   0  -3   48.02    8.20
 -10   0  -2    5.90    3.38
 -10   0  -2    5.05    3.27
 -10   0  -1    6.19    3.67
 -10   0  -1   15.26    4.88
 -10   0   0   20.61    5.11
 -10   0   0   18.19    5.37
 -10   0   1    6.97    3.86
 -10   1 -11   31.85    7.56
 -10   1 -10   14.33    4.93
 -10   1  -9    0.79    1.71
 -10   1  -9   -3.45    2.98
 -10   1  -8   31.55    7.11
 -10   1  -8   28.53    6.46
 -10   1  -7  161.44   15.52
 -10   1  -6   30.98    7.14
 -10   1  -5   -2.57    3.24
 -10   1  -5    1.98    1.83
 -10   1  -4    0.22    2.31
 -10   1  -4    9.30    4.01
 -10   1  -3   15.21    4.65
 -10   1  -3   14.44    4.97
 -10   1  -2   57.92    8.94
 -10   1  -2   61.71    9.27
 -10   1  -1   48.57    8.45
 -10   1  -1   25.35    6.29
 -10   1   0   -1.97    2.83
 -10   1   0   -0.71    2.17
 -10   1   1    3.77    2.81
 -10   1   1   11.24    4.65
 -10   1   2   15.14    4.44
 -10   2 -11   15.08    5.82
 -10   2 -10   -0.59    1.71
 -10   2 -10    2.24    2.08
 -10   2  -9   33.92    7.42
 -10   2  -9   37.23    7.51
 -10   2  -8   43.31    7.83
 -10   2  -8   34.59    7.19
 -10   2  -7   63.00    9.89
 -10   2  -6    3.97    2.68
 -10   2  -5   12.04    4.20
 -10   2  -5    8.03    3.17
 -10   2  -4   49.04    8.15
 -10   2  -4   71.57   10.54
 -10   2  -3   55.59    9.07
 -10   2  -3   52.57    9.03
 -10   2  -2   32.94    7.13
 -10   2  -2   25.01    6.12
 -10   2  -1   -3.06    3.33
 -10   2  -1   -1.18    2.28
 -10   2   0    9.78    4.07
 -10   2   0   19.13    5.90
 -10   2   1    6.66    4.24
 -10   2   1    3.12    2.73
 -10   2   2    1.26    1.60
 -10   3 -11    8.12    3.43
 -10   3 -10   18.14    5.47
 -10   3 -10   18.34    5.50
 -10   3  -9   87.39   11.80
 -10   3  -9   70.72   10.21
 -10   3  -8   38.95    8.00
 -10   3  -8   37.18    7.31
 -10   3  -7    2.58    1.86
 -10   3  -7    2.76    1.98
 -10   3  -6   14.71    5.08
 -10   3  -5  112.16   12.21
 -10   3  -5   83.67   11.29
 -10   3  -4   19.57    5.21
 -10   3  -4   11.82    4.23
 -10   3  -3    6.47    3.36
 -10   3  -3    9.37    4.22
 -10   3  -2    2.05    2.69
 -10   3  -2    2.07    2.61
 -10   3  -1    5.00    3.57
 -10   3  -1    2.41    2.14
 -10   3   0    6.06    2.85
 -10   3   0    4.39    2.72
 -10   3   1   33.22    7.32
 -10   3   1   37.83    7.37
 -10   3   2   -3.48    2.83
 -10   4 -10   19.94    5.67
 -10   4 -10   24.81    6.18
 -10   4  -9   37.40    7.58
 -10   4  -9   38.91    8.20
 -10   4  -8   -1.84    2.65
 -10   4  -8    0.35    1.93
 -10   4  -8   -1.06    1.52
 -10   4  -7   33.28    7.42
 -10   4  -6   29.76    7.24
 -10   4  -5   65.49   10.10
 -10   4  -5   83.69   10.19
 -10   4  -4   44.06    7.52
 -10   4  -4   31.27    7.07
 -10   4  -3    1.43    1.88
 -10   4  -3   -1.18    2.37
 -10   4  -2    6.87    3.60
 -10   4  -2   16.22    4.94
 -10   4  -1   56.83    9.09
 -10   4  -1   77.42   10.44
 -10   4   0   24.51    6.47
 -10   4   0   27.25    6.67
 -10   4   1    6.03    3.36
 -10   4   1    5.77    3.18
 -10   4   2    0.94    2.31
 -10   5  -9    9.12    4.44
 -10   5  -9   10.09    4.09
 -10   5  -8   -2.90    2.68
 -10   5  -8    8.10    4.39
 -10   5  -7   70.88   10.33
 -10   5  -7   58.50    9.74
 -10   5  -6   58.82    9.48
 -10   5  -4    4.36    3.19
 -10   5  -3   46.82    7.77
 -10   5  -2   26.69    6.22
 -10   5  -1    4.96    3.12
 -10   5   0   -5.36    3.56
 -10   5   1    3.53    3.10
 -10   5   2    6.46    3.37
 -10   6  -7   36.81    7.77
 -10   6  -6    2.69    2.13
 -10   6  -4   35.11    6.76
 -10   6  -3   50.76    8.28
 -10   6  -2    6.82    3.44
 -10   6  -1   -0.40    2.20
 -10   6   0   -0.31    1.95
 -10   6   1   24.24    6.63
 -10   7  -5   23.31    7.05
 -10   7  -3    3.66    2.75
 -10   7  -2    0.04    1.93
 -10   7  -1   16.19    5.02
 -10   7   0    7.19    3.75
 -10   8  -2    7.85    2.99
 -10   8  -1   44.11    7.70
 -10   8   0    3.36    2.51
  -9  -9 -11   -0.77    1.99
  -9  -9 -10    8.19    3.82
  -9  -9  -9    4.37    2.73
  -9  -9  -8    6.72    4.52
  -9  -9  -7    8.32    3.37
  -9  -9  -6    8.46    4.12
  -9  -8 -12    0.75    1.96
  -9  -8 -11   -1.97    2.47
  -9  -8 -11   -0.92    3.25
  -9  -8 -11    1.32    2.83
  -9  -8 -10    3.60    2.81
  -9  -8  -9    4.64    2.76
  -9  -8  -8    7.36    3.73
  -9  -8  -7    0.34    2.79
  -9  -8  -6    3.37    2.89
  -9  -8  -5    2.53    2.57
  -9  -8  -4    8.19    3.56
  -9  -8  -3    9.23    3.49
  -9  -8  -3   15.75    5.03
  -9  -8  -2    0.74    2.53
  -9  -7 -13    1.55    2.18
  -9  -7 -12    1.76    1.68
  -9  -7 -11   -2.32    2.55
  -9  -7 -11    0.48    2.49
  -9  -7 -11   -1.92    2.92
  -9  -7 -10   24.51    5.78
  -9  -7 -10   24.16    6.27
  -9  -7 -10   18.23    4.98
  -9  -7  -9    9.41    4.13
  -9  -7  -8   17.74    5.25
  -9  -7  -7    8.42    4.33
  -9  -7  -6   24.53    6.39
  -9  -7  -5   22.28    6.21
  -9  -7  -4   -0.10    1.78
  -9  -7  -4    0.56    1.76
  -9  -7  -3    4.00    2.72
  -9  -7  -3    2.81    2.08
  -9  -7  -2    6.20    4.45
  -9  -7  -2    1.32    2.28
  -9  -7  -1    3.84    2.78
  -9  -7  -1    5.20    3.60
  -9  -7   0    1.51    2.59
  -9  -6 -13    0.64    2.63
  -9  -6 -12    3.02    2.46
  -9  -6 -11    6.79    3.04
  -9  -6 -11    6.66    3.00
  -9  -6 -11   16.16    4.60
  -9  -6 -10   16.41    4.46
  -9  -6 -10   12.75    4.83
  -9  -6 -10   21.64    5.20
  -9  -6  -9    6.91    3.92
  -9  -6  -9   12.66    4.47
  -9  -6  -8   15.93    4.99
  -9  -6  -7   15.58    4.98
  -9  -6  -6   10.39    3.72
  -9  -6  -5    6.45    3.92
  -9  -6  -4   10.30    3.53
  -9  -6  -4   15.32    4.96
  -9  -6  -3   -0.91    2.88
  -9  -6  -3   -1.26    2.38
  -9  -6  -2    7.23    3.00
  -9  -6  -2    3.41    2.53
  -9  -6  -1   10.09    4.48
  -9  -6  -1   10.17    3.92
  -9  -6   0    3.25    1.87
  -9  -6   0    6.19    3.98
  -9  -6   1   -0.28    2.40
  -9  -6   1   -5.24    3.59
  -9  -5 -13    8.35    3.67
  -9  -5 -12    7.25    3.44
  -9  -5 -11   16.74    5.18
  -9  -5 -11   20.76    5.05
  -9  -5 -10    0.94    1.31
  -9  -5 -10    1.16    2.22
  -9  -5  -9    5.97    3.91
  -9  -5  -9    1.76    2.67
  -9  -5  -8   67.51    9.47
  -9  -5  -7    6.68    2.83
  -9  -5  -6   83.63   10.87
  -9  -5  -5    3.15    3.24
  -9  -5  -5    3.29    1.91
  -9  -5  -4    5.47    2.30
  -9  -5  -4    5.03    3.37
  -9  -5  -3  112.80   12.95
  -9  -5  -3  117.28   12.00
  -9  -5  -2    6.69    3.30
  -9  -5  -2    9.36    3.49
  -9  -5  -1   14.59    4.46
  -9  -5  -1   13.38    4.62
  -9  -5   0    1.45    2.00
  -9  -5   0    1.67    2.39
  -9  -5   1    5.29    3.15
  -9  -5   1    1.14    2.11
  -9  -5   2   15.57    5.02
  -9  -5   2   18.87    5.56
  -9  -4 -12   21.88    5.01
  -9  -4 -12   28.30    7.18
  -9  -4 -11    3.70    3.31
  -9  -4 -11    3.57    2.88
  -9  -4 -10    1.73    2.63
  -9  -4 -10    0.20    1.31
  -9  -4  -9   41.87    6.00
  -9  -4  -9   44.31    7.22
  -9  -4  -9   35.54    7.56
  -9  -4  -8   81.46    9.78
  -9  -4  -8   69.03   10.00
  -9  -4  -7   41.81    7.40
  -9  -4  -6   11.17    4.19
  -9  -4  -5    7.42    3.32
  -9  -4  -5    5.67    3.12
  -9  -4  -4   44.34    7.19
  -9  -4  -4   35.95    7.10
  -9  -4  -3   13.39    4.25
  -9  -4  -3   20.03    5.73
  -9  -4  -2   29.46    6.47
  -9  -4  -2   28.20    6.83
  -9  -4  -1    0.25    2.71
  -9  -4  -1    6.40    3.37
  -9  -4   0   32.39    6.82
  -9  -4   0   32.31    7.00
  -9  -4   1    4.87    2.66
  -9  -4   1    7.93    3.86
  -9  -4   2   11.74    4.73
  -9  -3 -12    2.74    2.06
  -9  -3 -12    8.02    3.33
  -9  -3 -11   26.44    6.80
  -9  -3 -11   31.54    5.47
  -9  -3 -10   57.58    6.83
  -9  -3 -10   39.22    8.00
  -9  -3  -9   45.38    5.94
  -9  -3  -9   39.94    7.81
  -9  -3  -8    4.13    3.34
  -9  -3  -7   10.22    3.52
  -9  -3  -6  209.52   16.18
  -9  -3  -5   72.80    9.46
  -9  -3  -5   75.80    9.75
  -9  -3  -4   93.57   11.08
  -9  -3  -4   70.12    9.17
  -9  -3  -3   20.56    5.09
  -9  -3  -3   19.52    5.35
  -9  -3  -2    5.46    3.06
  -9  -3  -2   -0.80    2.42
  -9  -3  -1   54.13    8.37
  -9  -3  -1   52.28    8.36
  -9  -3   0    8.66    3.55
  -9  -3   0   20.06    5.43
  -9  -3   1   17.06    5.05
  -9  -3   2   -1.38    1.98
  -9  -2 -12   21.75    6.38
  -9  -2 -11   21.69    5.85
  -9  -2 -11   22.47    4.17
  -9  -2 -10   99.49    8.37
  -9  -2 -10   92.61   12.21
  -9  -2  -9    5.53    1.92
  -9  -2  -9    0.84    2.22
  -9  -2  -8    5.61    3.12
  -9  -2  -7   12.78    4.44
  -9  -2  -5   49.57    7.89
  -9  -2  -4    8.21    3.59
  -9  -2  -3   15.41    3.44
  -9  -2  -3    8.99    3.12
  -9  -2  -2   20.08    5.10
  -9  -2  -1   11.41    1.64
  -9  -2  -1   15.29    4.68
  -9  -2   0   26.50    6.01
  -9  -2   1    2.56    2.85
  -9  -2   2   12.03    4.71
  -9  -1 -11   18.61    5.96
  -9  -1 -10   18.11    5.66
  -9  -1 -10   17.43    3.28
  -9  -1  -9    5.90    3.55
  -9  -1  -9   10.26    2.46
  -9  -1  -8   56.87    8.91
  -9  -1  -7  147.57   14.18
  -9  -1  -6   64.54    9.25
  -9  -1  -5   52.27    8.32
  -9  -1  -5   46.22    7.43
  -9  -1  -4   21.53    4.99
  -9  -1  -4   26.96    5.86
  -9  -1  -3  113.05    9.03
  -9  -1  -3  137.95   12.98
  -9  -1  -3  131.58   12.77
  -9  -1  -2   56.45    6.62
  -9  -1  -2   62.70    8.60
  -9  -1  -2   54.26    8.34
  -9  -1  -1   41.32    7.41
  -9  -1   0    8.68    3.90
  -9  -1   0    3.00    0.85
  -9  -1   1   23.19    6.13
  -9  -1   2   26.28    6.58
  -9  -1   3    3.22    2.36
  -9   0 -11    0.07    2.37
  -9   0 -10    9.35    4.07
  -9   0  -9   86.03   11.02
  -9   0  -8  116.85   12.75
  -9   0  -8  126.99   13.50
  -9   0  -7   46.18    7.79
  -9   0  -7   48.83    8.05
  -9   0  -6   16.30    4.86
  -9   0  -5   80.86    9.73
  -9   0  -5   71.04    9.75
  -9   0  -4   48.88    7.94
  -9   0  -4   56.15    8.24
  -9   0  -3  110.96   11.87
  -9   0  -3  103.04   11.53
  -9   0  -2    6.41    2.31
  -9   0  -2   17.38    4.55
  -9   0  -2   21.43    5.25
  -9   0  -1   13.00    4.06
  -9   0  -1    9.58    3.97
  -9   0   0   53.38    4.34
  -9   0   0   50.52    7.69
  -9   0   0   59.30    9.04
  -9   0   1    9.64    3.72
  -9   0   1    5.06    2.88
  -9   0   2   15.89    4.90
  -9   0   3    9.50    4.66
  -9   1 -11   24.30    6.45
  -9   1 -10   97.86   12.19
  -9   1  -9   52.62    8.66
  -9   1  -9   48.80    8.07
  -9   1  -8   58.60    8.87
  -9   1  -8   57.45    8.92
  -9   1  -7    2.66    2.51
  -9   1  -7    5.19    2.84
  -9   1  -6   14.09    4.02
  -9   1  -6   24.43    5.70
  -9   1  -5  103.34   11.66
  -9   1  -5  115.17   11.70
  -9   1  -4  112.53   12.04
  -9   1  -4  133.27   12.65
  -9   1  -3   12.81    4.08
  -9   1  -3   29.47    6.10
  -9   1  -3   25.71    3.52
  -9   1  -2   46.41    7.48
  -9   1  -2   34.50    6.80
  -9   1  -2   37.34    4.81
  -9   1  -1   19.45    5.28
  -9   1  -1   21.79    5.15
  -9   1  -1   17.30    3.84
  -9   1  -1   20.47    1.61
  -9   1   0   26.92    5.65
  -9   1   0   32.70    3.49
  -9   1   0   38.76    7.57
  -9   1   1   34.01    6.21
  -9   1   1   24.02    6.00
  -9   1   1   30.41    4.08
  -9   1   2    7.98    4.01
  -9   1   2   12.60    4.17
  -9   1   3   14.91    5.34
  -9   2 -11   25.44    6.33
  -9   2 -11   32.32    7.38
  -9   2 -10   86.21   10.98
  -9   2 -10   79.60   10.89
  -9   2 -10   72.92   10.03
  -9   2  -9   18.24    5.24
  -9   2  -9   28.99    6.29
  -9   2  -9   25.95    6.06
  -9   2  -8    4.27    2.88
  -9   2  -8   13.37    4.38
  -9   2  -7   63.18    9.33
  -9   2  -7   62.94    8.95
  -9   2  -6  240.19   17.76
  -9   2  -6  270.01   19.46
  -9   2  -5   73.72    9.85
  -9   2  -5   83.07    9.86
  -9   2  -4    0.33    1.80
  -9   2  -4    2.53    2.09
  -9   2  -3   10.15    4.15
  -9   2  -3   10.59    3.94
  -9   2  -3    9.69    2.00
  -9   2  -2   16.58    4.74
  -9   2  -2   11.42    3.90
  -9   2  -1  177.57    7.41
  -9   2  -1  169.71   11.21
  -9   2  -1  187.34   15.81
  -9   2  -1  173.00   14.87
  -9   2   0   22.55    3.08
  -9   2   0   26.92    5.80
  -9   2   1    1.26    1.35
  -9   2   1   -0.36    2.14
  -9   2   1    3.34    1.75
  -9   2   2    6.44    2.69
  -9   2   2    0.02    2.58
  -9   2   3    5.27    2.19
  -9   2   3   11.18    4.00
  -9   3 -11   42.42    8.52
  -9   3 -11   43.21    7.86
  -9   3 -10    2.40    3.10
  -9   3 -10    5.04    3.03
  -9   3 -10    0.68    2.09
  -9   3  -9    7.34    3.65
  -9   3  -9    1.18    1.87
  -9   3  -9    4.44    3.29
  -9   3  -8   93.65   11.22
  -9   3  -8   94.02   11.47
  -9   3  -8  114.46   12.61
  -9   3  -7   70.02    9.82
  -9   3  -7   70.17    9.24
  -9   3  -7   78.35   10.34
  -9   3  -6   87.34    9.94
  -9   3  -6   83.33   10.77
  -9   3  -5    1.05    2.39
  -9   3  -5    2.07    2.21
  -9   3  -4   13.57    4.36
  -9   3  -4    6.23    3.21
  -9   3  -3  148.42   14.05
  -9   3  -3  134.61    6.97
  -9   3  -3  140.36   13.09
  -9   3  -2   74.86    9.55
  -9   3  -2   66.16    9.27
  -9   3  -1   46.23    4.13
  -9   3  -1   47.87    7.84
  -9   3  -1   46.02    7.82
  -9   3  -1   49.16    5.54
  -9   3   0   26.20    5.68
  -9   3   0   29.04    6.50
  -9   3   0   27.04    3.62
  -9   3   1   26.19    6.14
  -9   3   1   33.86    4.48
  -9   3   1   34.11    6.67
  -9   3   2   32.16    7.15
  -9   3   2   39.25    6.72
  -9   3   3   11.87    5.03
  -9   3   3    7.87    3.72
  -9   4 -11   11.83    4.84
  -9   4 -10   17.36    5.13
  -9   4 -10   27.88    6.45
  -9   4  -9   43.56    7.95
  -9   4  -9   44.99    7.93
  -9   4  -9   46.62    8.22
  -9   4  -8   57.52    9.06
  -9   4  -8   61.98    9.55
  -9   4  -8   62.62    8.97
  -9   4  -7   88.95   11.23
  -9   4  -7   97.81   10.70
  -9   4  -7   80.48   10.79
  -9   4  -6    1.62    2.21
  -9   4  -6    1.32    1.36
  -9   4  -6   -0.40    2.36
  -9   4  -4  194.95   15.28
  -9   4  -3   36.70    6.78
  -9   4  -2   10.20    3.37
  -9   4  -1    4.72    1.50
  -9   4  -1   12.76    3.96
  -9   4   0    1.20    1.30
  -9   4   0    5.51    3.06
  -9   4   1   45.44    8.37
  -9   4   1   47.02    5.57
  -9   4   2    0.36    1.96
  -9   4   2    8.18    3.97
  -9   4   3    7.70    3.33
  -9   4   3    1.18    2.14
  -9   5 -10   33.09    7.10
  -9   5 -10   39.01    7.55
  -9   5  -9   73.37   10.78
  -9   5  -9   89.42   10.97
  -9   5  -8   15.79    5.12
  -9   5  -8   15.33    4.80
  -9   5  -8   19.72    5.68
  -9   5  -7    4.61    3.02
  -9   5  -7   -1.26    1.57
  -9   5  -7    9.56    4.20
  -9   5  -6   25.71    6.46
  -9   5  -5   42.19    7.61
  -9   5  -4   99.91   10.69
  -9   5  -3    7.36    3.38
  -9   5  -2    1.52    1.72
  -9   5  -1   24.27    3.67
  -9   5  -1   14.39    4.36
  -9   5   0   55.23    6.04
  -9   5   0   48.14    8.05
  -9   5   1   31.93    7.51
  -9   5   1   27.99    4.70
  -9   5   2   -0.25    2.03
  -9   5   3    1.04    2.21
  -9   6  -9   21.90    6.01
  -9   6  -8    1.62    2.52
  -9   6  -8    1.71    2.35
  -9   6  -7   19.50    4.46
  -9   6  -7   23.20    5.85
  -9   6  -6   94.80   11.82
  -9   6  -5   54.83    8.71
  -9   6  -4    0.62    1.50
  -9   6  -4    4.10    2.58
  -9   6  -3    2.56    1.94
  -9   6  -2   77.73    9.69
  -9   6  -1   57.98    8.51
  -9   6   0   13.18    4.17
  -9   6   0   12.70    3.30
  -9   6   1   -1.53    1.96
  -9   6   1    2.79    2.72
  -9   6   2    2.60    1.97
  -9   7  -6   19.75    5.71
  -9   7  -5   10.92    4.47
  -9   7  -4   11.90    4.29
  -9   7  -3   40.34    7.24
  -9   7  -3   36.91    6.58
  -9   7  -2   43.40    7.05
  -9   7  -1   29.87    6.09
  -9   7   0   -2.52    2.49
  -9   7   0   -0.11    1.50
  -9   7   1    3.42    3.21
  -9   7   2    8.89    4.54
  -9   8  -5   19.85    5.57
  -9   8  -4   50.83    9.00
  -9   8  -3   38.96    7.33
  -9   8  -3   40.85    6.76
  -9   8  -2    7.20    3.00
  -9   8  -1    1.21    1.97
  -9   8   0    3.10    2.23
  -9   8   1   18.98    5.16
  -9   8   2    8.12    3.45
  -9   9  -3    7.57    3.55
  -9  10  -2   13.04    4.50
  -8 -10 -11   -0.59    2.61
  -8 -10 -10    0.12    3.04
  -8 -10  -9    6.66    3.89
  -8 -10  -8   13.92    5.12
  -8 -10  -7   -1.35    2.24
  -8 -10  -6    3.33    3.30
  -8  -9 -11   12.14    4.90
  -8  -9 -11    7.34    4.10
  -8  -9 -11    2.94    2.74
  -8  -9 -10    3.37    2.67
  -8  -9 -10   10.27    4.61
  -8  -9  -9    4.08    2.64
  -8  -9  -8   -0.57    2.10
  -8  -9  -7    5.02    3.51
  -8  -9  -6   12.63    4.67
  -8  -9  -5    7.37    3.81
  -8  -9  -4   12.87    5.17
  -8  -9  -3    2.67    3.07
  -8  -8 -12   -3.49    2.99
  -8  -8 -11    9.20    3.54
  -8  -8 -11    5.73    3.35
  -8  -8 -11    8.81    4.23
  -8  -8 -10    7.86    3.72
  -8  -8 -10    2.41    2.31
  -8  -8 -10   10.85    3.89
  -8  -8  -9    0.86    1.72
  -8  -8  -8    7.09    3.69
  -8  -8  -7    6.34    3.23
  -8  -8  -6   78.39   10.98
  -8  -8  -5    2.17    1.85
  -8  -8  -4    1.98    2.55
  -8  -8  -3    0.47    2.76
  -8  -8  -3    1.27    2.00
  -8  -8  -2   18.94    5.79
  -8  -8  -2   17.61    4.39
  -8  -8  -1    0.28    1.59
  -8  -8  -1    1.72    2.23
  -8  -8   0    7.04    3.84
  -8  -7 -12   19.54    6.90
  -8  -7 -12   10.71    4.61
  -8  -7 -11    8.65    3.59
  -8  -7 -11   10.25    3.98
  -8  -7 -11    6.88    2.87
  -8  -7 -10    5.90    2.95
  -8  -7 -10    1.28    2.42
  -8  -7 -10    4.37    2.66
  -8  -7  -9   32.24    6.50
  -8  -7  -9   23.79    5.75
  -8  -7  -9   38.29    7.43
  -8  -7  -8   23.91    5.84
  -8  -7  -7    9.85    4.00
  -8  -7  -6   -0.09    2.37
  -8  -7  -5    4.98    3.25
  -8  -7  -4   34.54    7.07
  -8  -7  -3   46.57    8.52
  -8  -7  -3   34.99    6.00
  -8  -7  -2   20.34    4.66
  -8  -7  -2   24.07    6.09
  -8  -7  -1    1.02    2.85
  -8  -7  -1    2.57    2.39
  -8  -7   0    2.62    2.24
  -8  -7   0   -1.04    1.94
  -8  -7   1   -0.31    1.79
  -8  -7   1    7.02    3.51
  -8  -7   2   13.80    5.55
  -8  -6 -13    7.26    4.33
  -8  -6 -12    4.17    2.46
  -8  -6 -12   -1.45    2.32
  -8  -6 -11   -1.89    1.52
  -8  -6 -11   -1.94    1.78
  -8  -6 -11   -2.34    2.34
  -8  -6 -10    7.75    3.31
  -8  -6 -10    8.06    3.81
  -8  -6 -10    5.92    3.26
  -8  -6  -9   23.86    6.12
  -8  -6  -9   36.37    6.52
  -8  -6  -9   25.33    5.44
  -8  -6  -8   21.04    5.68
  -8  -6  -8   35.30    6.60
  -8  -6  -8   27.82    4.32
  -8  -6  -7    3.91    1.83
  -8  -6  -7   21.76    5.40
  -8  -6  -6   -2.03    2.85
  -8  -6  -5   34.17    4.21
  -8  -6  -5   43.15    7.71
  -8  -6  -4   67.58    9.73
  -8  -6  -4   70.49    8.42
  -8  -6  -3    2.49    2.07
  -8  -6  -3   10.26    4.34
  -8  -6  -2    0.28    1.97
  -8  -6  -2   -0.54    1.91
  -8  -6  -1    2.22    2.17
  -8  -6  -1    7.36    3.21
  -8  -6   0   38.73    6.74
  -8  -6   0   34.75    7.31
  -8  -6   1    0.61    1.44
  -8  -6   1   -0.63    1.63
  -8  -6   1    4.40    2.62
  -8  -6   2   12.35    4.18
  -8  -6   2   10.03    4.30
  -8  -6   3    6.74    3.45
  -8  -5 -13    1.61    1.89
  -8  -5 -12    0.67    1.57
  -8  -5 -12    6.06    3.78
  -8  -5 -11   24.16    5.48
  -8  -5 -11   28.60    6.67
  -8  -5 -10   26.05    6.24
  -8  -5 -10   31.16    5.81
  -8  -5 -10   25.08    5.01
  -8  -5  -9   64.91    8.81
  -8  -5  -9   63.99    9.84
  -8  -5  -9   59.53    7.89
  -8  -5  -8    8.95    2.43
  -8  -5  -8   26.67    5.16
  -8  -5  -8   26.76    5.66
  -8  -5  -8   29.01    6.29
  -8  -5  -7   72.33    6.24
  -8  -5  -7   61.99    8.76
  -8  -5  -6   56.54    8.32
  -8  -5  -6   43.18    4.38
  -8  -5  -5   34.17    6.68
  -8  -5  -5   35.44    3.68
  -8  -5  -4   33.94    3.65
  -8  -5  -4   32.89    6.58
  -8  -5  -4   30.13    5.64
  -8  -5  -3    5.95    2.72
  -8  -5  -3    2.94    1.25
  -8  -5  -3    6.06    2.94
  -8  -5  -2    5.30    1.90
  -8  -5  -2    4.18    2.17
  -8  -5  -2    7.34    3.19
  -8  -5  -1   17.24    5.33
  -8  -5  -1   22.45    5.20
  -8  -5   0   25.64    5.66
  -8  -5   0   25.65    6.22
  -8  -5   0   38.37    5.39
  -8  -5   1    2.80    1.43
  -8  -5   1    5.29    3.86
  -8  -5   1    0.31    1.99
  -8  -5   2    2.79    2.29
  -8  -5   2    1.74    2.29
  -8  -5   2    3.86    3.34
  -8  -5   3    1.89    2.70
  -8  -5   3    3.92    3.19
  -8  -4 -13    2.53    2.54
  -8  -4 -12   23.88    5.32
  -8  -4 -12   13.63    5.45
  -8  -4 -11   45.66    8.26
  -8  -4 -11   46.75    7.20
  -8  -4 -10   28.76    5.27
  -8  -4 -10   29.06    6.57
  -8  -4  -9    1.06    1.25
  -8  -4  -9    0.71    1.76
  -8  -4  -8   12.45    3.94
  -8  -4  -8    7.94    3.69
  -8  -4  -8   11.34    3.44
  -8  -4  -7   34.91    3.89
  -8  -4  -7   38.76    7.07
  -8  -4  -7   43.12    6.99
  -8  -4  -6  105.72   11.13
  -8  -4  -6   99.14    5.68
  -8  -4  -5   26.36    5.68
  -8  -4  -5   29.29    2.52
  -8  -4  -5   31.17    5.70
  -8  -4  -4    8.98    3.60
  -8  -4  -4    7.17    3.26
  -8  -4  -4    8.86    1.32
  -8  -4  -3   53.70    8.20
  -8  -4  -3   48.28    7.41
  -8  -4  -3   56.48    3.91
  -8  -4  -2  104.74    6.39
  -8  -4  -2   98.41   10.37
  -8  -4  -2  100.51    6.35
  -8  -4  -1   10.00    3.58
  -8  -4  -1    8.67    2.18
  -8  -4  -1   14.82    4.59
  -8  -4  -1   15.96    2.70
  -8  -4   0   12.88    2.87
  -8  -4   0   17.71    5.24
  -8  -4   0   16.45    4.26
  -8  -4   1    2.78    2.19
  -8  -4   1    1.99    2.16
  -8  -4   1    2.69    1.35
  -8  -4   2   51.04    8.32
  -8  -4   2   54.25    7.35
  -8  -4   2   53.21    8.53
  -8  -4   3   14.79    4.62
  -8  -4   3   13.98    5.25
  -8  -3 -13   18.81    5.02
  -8  -3 -12   44.87    7.34
  -8  -3 -11   14.05    4.11
  -8  -3 -11   13.52    4.73
  -8  -3 -10    4.66    2.19
  -8  -3 -10    2.27    2.69
  -8  -3  -9   48.88    8.31
  -8  -3  -9   48.97    6.39
  -8  -3  -8  103.67    8.83
  -8  -3  -8  108.26   11.94
  -8  -3  -8  106.93   10.35
  -8  -3  -7   93.70    9.92
  -8  -3  -7  114.44   11.97
  -8  -3  -6  157.61   13.32
  -8  -3  -5   39.58    6.77
  -8  -3  -5   47.22    7.19
  -8  -3  -4   25.44    5.62
  -8  -3  -4   23.39    4.95
  -8  -3  -3   82.01    9.41
  -8  -3  -3   94.99   10.30
  -8  -3  -2   90.65    9.95
  -8  -3  -2   75.72    4.38
  -8  -3  -2   96.95   10.81
  -8  -3  -2   83.00    4.40
  -8  -3  -1   30.88    3.48
  -8  -3  -1   33.20    3.45
  -8  -3  -1   30.94    6.29
  -8  -3  -1   28.28    5.75
  -8  -3   0   16.84    3.14
  -8  -3   0   10.92    3.94
  -8  -3   0    6.58    3.33
  -8  -3   1   17.76    3.62
  -8  -3   1   17.90    4.78
  -8  -3   1   17.80    4.68
  -8  -3   2   17.53    4.12
  -8  -3   2    7.74    4.36
  -8  -3   2   16.77    4.73
  -8  -3   3   13.33    4.23
  -8  -3   3    5.47    2.60
  -8  -2 -12   36.15    6.11
  -8  -2 -11    0.41    1.22
  -8  -2 -10   44.55    6.06
  -8  -2 -10   50.73    8.66
  -8  -2  -9  113.37   12.45
  -8  -2  -9  110.74    9.01
  -8  -2  -8  114.09    8.54
  -8  -2  -8  121.30   12.76
  -8  -2  -7   63.89    8.83
  -8  -2  -6    4.99    3.03
  -8  -2  -5  203.02   14.74
  -8  -2  -5  201.03   14.87
  -8  -2  -4  136.56   12.40
  -8  -2  -4  131.28   11.81
  -8  -2  -3  122.36   11.65
  -8  -2  -3  133.39   12.15
  -8  -2  -2   16.66    3.81
  -8  -2  -2   12.63    3.99
  -8  -2  -2   10.32    3.51
  -8  -2  -1   35.40    6.55
  -8  -2  -1   36.11    3.23
  -8  -2  -1   34.63    3.06
  -8  -2  -1   36.83    6.48
  -8  -2   0  133.85    8.21
  -8  -2   0  148.15   13.63
  -8  -2   0  136.95   12.78
  -8  -2   1   48.31    8.04
  -8  -2   1   34.86    4.62
  -8  -2   2   26.80    6.04
  -8  -2   2   40.33    5.72
  -8  -2   3    0.84    1.10
  -8  -2   4    6.61    3.11
  -8  -1 -12   -1.23    1.74
  -8  -1 -11   38.87    5.73
  -8  -1 -10  110.45    8.99
  -8  -1 -10  107.59   12.60
  -8  -1  -9  118.39    8.74
  -8  -1  -9  125.35   13.12
  -8  -1  -8    1.16    2.59
  -8  -1  -8    0.05    0.77
  -8  -1  -7   96.53   10.74
  -8  -1  -6  229.93   16.74
  -8  -1  -6  227.75   16.55
  -8  -1  -5  133.72   11.91
  -8  -1  -5  107.75   11.16
  -8  -1  -4  425.64   23.10
  -8  -1  -4  456.14   23.38
  -8  -1  -3  143.15   12.32
  -8  -1  -3  149.42   12.91
  -8  -1  -2   -0.23    1.96
  -8  -1  -2    0.54    1.11
  -8  -1  -2   -1.73    2.01
  -8  -1  -1   79.42    4.05
  -8  -1  -1   73.53    7.77
  -8  -1  -1   96.94   10.66
  -8  -1  -1   65.80    8.52
  -8  -1   0   53.20    8.08
  -8  -1   0   63.39    5.06
  -8  -1   1   14.60    3.05
  -8  -1   1   10.86    4.25
  -8  -1   2    4.69    2.99
  -8  -1   2    8.73    2.52
  -8  -1   3    7.14    2.91
  -8  -1   4   10.71    3.80
  -8   0 -11   57.73    6.86
  -8   0 -10   74.07    6.91
  -8   0  -9    6.65    2.00
  -8   0  -9    2.15    2.05
  -8   0  -8    1.19    2.04
  -8   0  -8    4.25    2.61
  -8   0  -8    4.26    1.61
  -8   0  -7  145.57   13.07
  -8   0  -7  122.17   12.37
  -8   0  -6   77.06    9.52
  -8   0  -6   81.15    9.54
  -8   0  -5   47.81    7.38
  -8   0  -5   51.16    7.36
  -8   0  -4   63.39    8.58
  -8   0  -4   69.23    8.58
  -8   0  -3  189.39   14.29
  -8   0  -3  166.44    9.25
  -8   0  -3  157.14   13.50
  -8   0  -2  121.84   11.55
  -8   0  -2  104.76   10.66
  -8   0  -1   49.98    7.23
  -8   0  -1   50.64    6.18
  -8   0  -1   47.68    2.78
  -8   0  -1   66.83    8.79
  -8   0   0   55.96    8.34
  -8   0   0   47.18    7.25
  -8   0   0   42.53    4.05
  -8   0   1    3.71    2.57
  -8   0   1    1.73    1.50
  -8   0   1    1.43    2.77
  -8   0   2   54.80    8.89
  -8   0   2   48.60    6.65
  -8   0   2   57.27    6.37
  -8   0   3   26.75    4.79
  -8   0   4   11.66    3.49
  -8   1 -12   50.83    8.44
  -8   1 -11   30.86    6.47
  -8   1 -10    4.09    1.94
  -8   1 -10    4.31    1.75
  -8   1  -9   45.14    4.64
  -8   1  -9   35.32    7.06
  -8   1  -9   46.04    7.60
  -8   1  -9   39.42    7.10
  -8   1  -8  134.10   13.16
  -8   1  -8  152.04    7.45
  -8   1  -8  153.76   13.61
  -8   1  -8  163.12   14.38
  -8   1  -7  431.31   24.22
  -8   1  -7  447.72   23.96
  -8   1  -6   69.05    8.76
  -8   1  -6   67.15    8.94
  -8   1  -5   22.64    5.16
  -8   1  -5   20.65    4.67
  -8   1  -4  188.68   14.92
  -8   1  -4  216.31   15.22
  -8   1  -3   22.42    4.96
  -8   1  -3   26.45    5.51
  -8   1  -3   23.84    2.98
  -8   1  -2  711.28   30.80
  -8   1  -2  669.09   29.99
  -8   1  -1    3.08    0.87
  -8   1  -1    6.36    3.04
  -8   1  -1    2.57    2.66
  -8   1  -1    3.34    1.88
  -8   1   0   20.83    4.95
  -8   1   0   21.99    4.96
  -8   1   0   16.86    3.80
  -8   1   0   20.72    2.88
  -8   1   1   53.49    8.46
  -8   1   1   52.65    5.39
  -8   1   1   38.37    6.26
  -8   1   2   28.97    5.44
  -8   1   2   34.27    5.02
  -8   1   3   22.39    4.64
  -8   1   3   25.88    4.54
  -8   1   4    0.20    1.74
  -8   1   5   -2.47    2.29
  -8   2 -12   48.77    8.51
  -8   2 -11   -0.46    2.14
  -8   2 -10   40.40    7.32
  -8   2 -10   38.80    6.70
  -8   2  -9  108.38   11.97
  -8   2  -9  106.94   11.46
  -8   2  -9  110.17   11.86
  -8   2  -8  109.86    5.64
  -8   2  -8  102.39   11.27
  -8   2  -8   88.02   10.40
  -8   2  -8   88.53   10.59
  -8   2  -7    9.40    3.90
  -8   2  -7   15.03    4.21
  -8   2  -7   11.53    3.61
  -8   2  -6   -0.28    2.44
  -8   2  -6    0.36    1.37
  -8   2  -5  115.33   10.95
  -8   2  -5  134.84   11.85
  -8   2  -5  134.56   12.73
  -8   2  -4  247.23   17.10
  -8   2  -4  261.85   17.07
  -8   2  -3  119.89   11.36
  -8   2  -3  113.32   11.32
  -8   2  -3  108.49    6.03
  -8   2  -2   24.54    5.02
  -8   2  -2   19.98    3.04
  -8   2  -2   18.26    4.59
  -8   2  -1   34.82    6.39
  -8   2  -1   26.08    4.09
  -8   2  -1   33.78    3.22
  -8   2  -1   44.11    7.03
  -8   2   0   54.66    6.41
  -8   2   0   60.34    8.07
  -8   2   0   54.45    4.94
  -8   2   0   55.31    8.30
  -8   2   1   41.39    7.36
  -8   2   1   35.05    6.44
  -8   2   1   33.96    4.37
  -8   2   2   25.54    5.39
  -8   2   2   20.53    3.87
  -8   2   3   -0.49    2.49
  -8   2   3   -1.65    1.69
  -8   2   4    2.00    1.87
  -8   2   5   13.23    4.19
  -8   3 -11   44.65    8.60
  -8   3 -10  100.59   11.89
  -8   3 -10   89.43   10.66
  -8   3  -9  147.23   14.17
  -8   3  -9  137.25   13.23
  -8   3  -9  138.07   14.02
  -8   3  -8   29.13    5.94
  -8   3  -8   29.04    6.40
  -8   3  -8   23.28    5.45
  -8   3  -7    2.28    1.62
  -8   3  -7   11.32    3.95
  -8   3  -7    7.98    3.51
  -8   3  -6   98.45   10.83
  -8   3  -6   90.87    9.85
  -8   3  -6  114.88   11.63
  -8   3  -5  329.32   19.01
  -8   3  -5  357.64   20.95
  -8   3  -4   94.94   10.03
  -8   3  -3    7.63    2.85
  -8   3  -3    6.51    1.30
  -8   3  -2   28.43    5.72
  -8   3  -2   22.45    3.02
  -8   3  -1   21.06    4.78
  -8   3  -1   28.04    3.44
  -8   3   0  226.75   11.49
  -8   3   0  216.86   13.16
  -8   3   1    8.56    3.17
  -8   3   1   15.99    3.15
  -8   3   2    0.95    1.14
  -8   3   2   -0.80    1.52
  -8   3   2   -0.88    2.15
  -8   3   3    6.69    2.82
  -8   3   3    8.93    2.97
  -8   3   4    8.63    3.25
  -8   3   4   12.89    3.82
  -8   3   5   -2.04    2.22
  -8   4 -10   57.15    8.54
  -8   4 -10   85.00   11.27
  -8   4  -9   -0.37    2.22
  -8   4  -9   -0.63    1.42
  -8   4  -8   14.63    4.50
  -8   4  -8   12.06    4.25
  -8   4  -8   15.71    4.65
  -8   4  -7  227.69   16.29
  -8   4  -7  258.94   18.82
  -8   4  -7  254.11   18.32
  -8   4  -6  115.74   10.99
  -8   4  -6  115.39   12.06
  -8   4  -5   60.86    8.49
  -8   4  -5   52.26    7.09
  -8   4  -4   38.10    6.64
  -8   4  -4   28.73    5.52
  -8   4  -3   51.94    3.21
  -8   4  -3   56.66    7.65
  -8   4  -2  200.91   15.01
  -8   4  -2  183.58    9.19
  -8   4  -1  158.93    9.73
  -8   4  -1  165.76   13.96
  -8   4   0   68.57    6.98
  -8   4   0   73.35    6.67
  -8   4   0   81.54    9.87
  -8   4   1    3.42    1.95
  -8   4   1    6.50    3.55
  -8   4   2   16.11    5.05
  -8   4   2   20.30    4.08
  -8   4   3   26.13    4.90
  -8   4   4   33.26    6.20
  -8   4   4   31.64    5.89
  -8   4   5    4.90    3.30
  -8   5 -10    5.19    2.86
  -8   5  -9   42.12    7.90
  -8   5  -9   41.08    7.66
  -8   5  -9   46.89    8.02
  -8   5  -8   27.15    5.89
  -8   5  -8   39.53    7.02
  -8   5  -8   44.16    8.00
  -8   5  -7  173.30   13.92
  -8   5  -7  155.16   15.17
  -8   5  -6   74.67   10.18
  -8   5  -6   86.28    9.23
  -8   5  -5    9.82    2.91
  -8   5  -5   15.01    4.32
  -8   5  -4   80.95    9.09
  -8   5  -4   69.54    9.15
  -8   5  -3  238.63   16.26
  -8   5  -3  236.94    8.21
  -8   5  -3  242.93   17.16
  -8   5  -2   73.46    5.55
  -8   5  -2   83.14    9.39
  -8   5  -1    1.76    1.86
  -8   5  -1   -0.67    1.50
  -8   5   0   31.90    4.64
  -8   5   0   32.29    6.15
  -8   5   0   35.51    4.99
  -8   5   1   17.68    3.78
  -8   5   1   14.76    4.72
  -8   5   2  136.34   11.08
  -8   5   2  126.81   13.46
  -8   5   3    6.26    3.09
  -8   5   4    3.05    2.04
  -8   5   5    3.59    2.81
  -8   6  -9   55.87    8.66
  -8   6  -9   62.41    8.95
  -8   6  -8  134.59   12.68
  -8   6  -8  124.33   13.98
  -8   6  -7    1.85    2.21
  -8   6  -7   -0.03    1.97
  -8   6  -6    1.19    2.19
  -8   6  -6    3.92    2.30
  -8   6  -5   76.22   10.06
  -8   6  -4  118.38   12.34
  -8   6  -3   41.97    6.95
  -8   6  -3   42.87    3.25
  -8   6  -3   45.54    6.66
  -8   6  -2   15.16    4.28
  -8   6  -1    2.77    1.86
  -8   6  -1    4.96    1.99
  -8   6   0   35.01    6.39
  -8   6   0   27.36    4.75
  -8   6   1   41.61    7.26
  -8   6   1   31.93    5.22
  -8   6   2    9.88    3.31
  -8   6   2   18.18    4.68
  -8   6   3   -0.73    2.04
  -8   6   3    1.96    2.50
  -8   6   4    0.20    1.87
  -8   6   5    4.85    3.06
  -8   7  -9   28.14    6.43
  -8   7  -7   10.85    4.51
  -8   7  -6   59.67    9.36
  -8   7  -5  112.57   12.64
  -8   7  -4   69.21    9.63
  -8   7  -3    0.17    2.42
  -8   7  -3    2.66    1.87
  -8   7  -2   -0.36    1.53
  -8   7  -2    4.38    2.65
  -8   7  -1  146.24   12.58
  -8   7   0   23.62    4.69
  -8   7   0   23.88    5.20
  -8   7   1   12.94    3.84
  -8   7   1   14.24    4.11
  -8   7   2   -1.92    1.97
  -8   7   2    5.01    2.93
  -8   7   3    3.18    3.15
  -8   7   3    1.89    1.97
  -8   7   4   19.25    4.95
  -8   7   5    2.70    2.09
  -8   8  -6   63.46   10.39
  -8   8  -5   22.92    5.72
  -8   8  -4    0.97    1.73
  -8   8  -3   21.80    5.86
  -8   8  -2   41.02    6.21
  -8   8  -2   30.14    6.24
  -8   8  -1   33.19    5.88
  -8   8   0   15.24    4.20
  -8   8   0   18.90    4.87
  -8   8   1    3.98    2.66
  -8   8   1    4.22    2.45
  -8   8   2    4.90    3.13
  -8   8   2    8.22    3.62
  -8   8   3   11.97    4.11
  -8   8   3    5.84    3.04
  -8   8   4    9.67    3.58
  -8   9  -4   12.92    4.66
  -8   9  -3   62.30    9.40
  -8   9  -2   34.60    7.02
  -8   9  -1    3.95    2.33
  -8   9   0    1.33    2.40
  -8   9   1   27.11    6.02
  -8   9   1   20.20    4.79
  -8   9   2   15.19    4.62
  -8   9   2   16.58    4.69
  -8   9   3   -1.89    2.25
  -8   9   3    1.43    2.20
  -8  10  -3    5.66    3.31
  -8  10  -2    9.09    3.73
  -8  10  -1    2.04    2.21
  -8  10   1   10.27    4.18
  -8  10   2   13.34    4.40
  -7 -11 -10    2.11    3.51
  -7 -11  -9   13.23    4.85
  -7 -11  -8   -2.47    3.04
  -7 -10 -11    0.66    2.07
  -7 -10 -11   13.56    4.56
  -7 -10 -10    8.58    4.09
  -7 -10  -9    7.66    3.93
  -7 -10  -8    8.12    4.49
  -7 -10  -7    9.20    4.24
  -7 -10  -6    2.96    2.78
  -7 -10  -5    4.43    3.44
  -7 -10  -4   -2.16    2.50
  -7 -10  -3    4.53    3.69
  -7  -9 -12    3.45    2.99
  -7  -9 -11    5.13    3.43
  -7  -9 -11   -2.94    2.54
  -7  -9 -11    9.49    3.75
  -7  -9 -10    1.18    2.42
  -7  -9 -10    0.59    1.77
  -7  -9 -10   -3.25    2.65
  -7  -9  -9   13.17    4.84
  -7  -9  -9    2.60    2.23
  -7  -9  -8   14.79    4.87
  -7  -9  -7    5.91    2.90
  -7  -9  -6   20.95    5.86
  -7  -9  -5    1.06    2.88
  -7  -9  -4   12.88    5.10
  -7  -9  -3   10.11    5.09
  -7  -9  -2    1.59    2.02
  -7  -9  -1   11.97    4.91
  -7  -9   0    8.51    4.11
  -7  -8 -12   11.28    4.61
  -7  -8 -12   -0.02    1.91
  -7  -8 -11    1.41    2.43
  -7  -8 -11    4.67    2.91
  -7  -8 -11    0.03    2.29
  -7  -8 -10   14.29    4.61
  -7  -8 -10   16.75    5.27
  -7  -8 -10   22.77    5.31
  -7  -8  -9   18.32    5.08
  -7  -8  -9   27.87    6.06
  -7  -8  -8   15.16    4.61
  -7  -8  -8   16.59    4.78
  -7  -8  -7    1.28    1.54
  -7  -8  -6   29.79    6.97
  -7  -8  -5   18.98    5.76
  -7  -8  -4   62.52    9.73
  -7  -8  -3   11.36    4.30
  -7  -8  -2    2.14    2.40
  -7  -8  -2    2.15    1.09
  -7  -8  -1   12.18    3.59
  -7  -8  -1   18.71    5.45
  -7  -8   0    5.02    3.11
  -7  -8   1   17.93    5.46
  -7  -8   2    8.01    4.19
  -7  -7 -12    6.00    3.65
  -7  -7 -12    1.75    2.38
  -7  -7 -11   15.75    4.88
  -7  -7 -11   17.92    5.21
  -7  -7 -11   13.71    3.70
  -7  -7 -10   23.26    5.67
  -7  -7 -10   20.64    4.80
  -7  -7 -10   18.52    4.70
  -7  -7  -9    8.96    3.77
  -7  -7  -9   10.20    3.99
  -7  -7  -9    7.66    3.84
  -7  -7  -8   17.37    4.91
  -7  -7  -8   11.45    4.04
  -7  -7  -8   19.71    5.04
  -7  -7  -7   11.87    4.11
  -7  -7  -7   11.46    3.06
  -7  -7  -6   62.45    6.77
  -7  -7  -6   65.18    9.24
  -7  -7  -5   47.79    8.02
  -7  -7  -5   39.50    5.42
  -7  -7  -4    9.87    2.75
  -7  -7  -4    7.45    3.21
  -7  -7  -3   -0.10    1.42
  -7  -7  -3    1.28    1.90
  -7  -7  -3   -1.71    2.73
  -7  -7  -2    7.62    3.29
  -7  -7  -2   11.37    3.19
  -7  -7  -1   30.49    6.66
  -7  -7  -1   27.17    5.13
  -7  -7   0   15.14    4.46
  -7  -7   0   12.43    3.61
  -7  -7   1    8.20    4.26
  -7  -7   1    5.14    2.84
  -7  -7   2    5.24    3.97
  -7  -7   2   -2.17    1.76
  -7  -7   3   10.34    3.71
  -7  -7   3    6.07    2.87
  -7  -6 -13   12.60    4.60
  -7  -6 -12   14.78    4.92
  -7  -6 -12   12.60    5.06
  -7  -6 -11   16.42    4.92
  -7  -6 -11   29.63    5.18
  -7  -6 -10   26.52    5.32
  -7  -6 -10   21.50    5.48
  -7  -6 -10   26.48    6.20
  -7  -6  -9    2.34    2.24
  -7  -6  -9   -0.48    1.48
  -7  -6  -9    5.34    2.72
  -7  -6  -8  101.39    8.88
  -7  -6  -8   93.16   10.11
  -7  -6  -8   96.27   11.16
  -7  -6  -8   97.24   10.69
  -7  -6  -7   91.70   10.60
  -7  -6  -7   67.09    8.41
  -7  -6  -7  101.82   10.80
  -7  -6  -7   82.92    7.72
  -7  -6  -6   50.33    7.73
  -7  -6  -6    1.51    1.31
  -7  -6  -5   18.62    4.95
  -7  -6  -4    4.51    2.85
  -7  -6  -3   64.01    9.08
  -7  -6  -3   79.01    8.35
  -7  -6  -2   31.46    5.48
  -7  -6  -2   32.40    4.63
  -7  -6  -2   30.63    6.42
  -7  -6  -1   31.85    4.77
  -7  -6  -1   39.87    6.19
  -7  -6  -1   43.09    7.56
  -7  -6   0    1.00    1.59
  -7  -6   0    0.34    1.38
  -7  -6   1    7.38    3.68
  -7  -6   1    2.08    1.81
  -7  -6   2    4.08    2.66
  -7  -6   2    6.47    3.18
  -7  -6   3   16.99    4.66
  -7  -6   3   13.40    4.94
  -7  -6   3   22.11    5.46
  -7  -6   4   17.31    5.22
  -7  -5 -13   20.59    5.53
  -7  -5 -12   28.51    6.47
  -7  -5 -11    1.22    2.30
  -7  -5 -11    1.76    2.11
  -7  -5 -10    1.20    1.44
  -7  -5 -10    5.20    2.99
  -7  -5 -10    3.29    2.17
  -7  -5  -9   72.42    8.41
  -7  -5  -9   56.47    7.82
  -7  -5  -9   54.15    6.57
  -7  -5  -9   62.26    9.02
  -7  -5  -8   40.37    6.42
  -7  -5  -8   44.97    5.62
  -7  -5  -8   49.55    6.87
  -7  -5  -8   38.01    6.88
  -7  -5  -7   33.07    6.06
  -7  -5  -7   35.52    5.78
  -7  -5  -7   34.46    6.60
  -7  -5  -6   51.15    7.50
  -7  -5  -6   61.47    5.70
  -7  -5  -5   35.22    6.50
  -7  -5  -5   33.24    3.91
  -7  -5  -4  165.09   13.93
  -7  -5  -4  162.24    8.96
  -7  -5  -4  177.47   12.85
  -7  -5  -3  172.30   12.76
  -7  -5  -3  209.62   15.91
  -7  -5  -3  173.52    9.56
  -7  -5  -2   95.73   10.88
  -7  -5  -2   72.82    8.23
  -7  -5  -1    2.13    1.79
  -7  -5  -1    0.31    1.70
  -7  -5  -1    0.46    0.85
  -7  -5   0   21.97    5.26
  -7  -5   0   17.23    4.23
  -7  -5   0   14.67    3.32
  -7  -5   1   37.87    6.97
  -7  -5   1   33.12    5.35
  -7  -5   1   29.49    5.75
  -7  -5   2   67.89    9.12
  -7  -5   2   67.06    8.07
  -7  -5   2   63.82    9.20
  -7  -5   3    4.81    3.14
  -7  -5   3    5.11    3.03
  -7  -5   3    3.81    2.57
  -7  -5   4   11.07    4.71
  -7  -5   4    7.78    3.95
  -7  -4 -13   41.01    7.60
  -7  -4 -12    7.25    3.38
  -7  -4 -11   16.68    4.35
  -7  -4 -10   19.21    4.62
  -7  -4 -10   11.65    4.55
  -7  -4  -9  121.44    9.63
  -7  -4  -9  123.62   10.87
  -7  -4  -9  137.85   10.98
  -7  -4  -9  118.10   12.65
  -7  -4  -8  102.65   11.54
  -7  -4  -8  124.20    9.28
  -7  -4  -8  131.79   11.21
  -7  -4  -8  147.10   11.37
  -7  -4  -7   19.61    4.29
  -7  -4  -7   16.55    3.73
  -7  -4  -7   21.86    5.24
  -7  -4  -7   18.82    3.12
  -7  -4  -6  192.89    9.85
  -7  -4  -6  234.25   15.78
  -7  -4  -6  206.99   15.59
  -7  -4  -5   69.20    5.02
  -7  -4  -5   98.62   10.10
  -7  -4  -4  120.93   11.43
  -7  -4  -4  124.46   10.66
  -7  -4  -4  102.68    5.96
  -7  -4  -3    1.00    1.47
  -7  -4  -3    4.08    1.22
  -7  -4  -3    5.94    2.66
  -7  -4  -2    4.67    1.39
  -7  -4  -2    6.47    3.20
  -7  -4  -2    8.01    2.94
  -7  -4  -1  170.15   14.44
  -7  -4  -1  141.99    8.71
  -7  -4  -1  150.69   12.30
  -7  -4   0   56.96    7.57
  -7  -4   0   61.05    8.54
  -7  -4   0   33.79    4.72
  -7  -4   0   60.00    6.20
  -7  -4   1   28.08    6.07
  -7  -4   1   26.92    5.55
  -7  -4   1   37.47    5.41
  -7  -4   2    1.50    1.80
  -7  -4   2    1.93    2.62
  -7  -4   2    7.56    3.20
  -7  -4   3    1.95    1.73
  -7  -4   3    3.48    2.15
  -7  -4   4    3.19    3.06
  -7  -4   4    1.32    2.09
  -7  -4   5   14.42    5.27
  -7  -3 -14    4.30    3.41
  -7  -3 -13    7.51    3.69
  -7  -3 -12    9.76    3.50
  -7  -3 -11   55.06    7.67
  -7  -3 -10  185.25   13.60
  -7  -3  -9    1.58    1.43
  -7  -3  -9    6.49    2.63
  -7  -3  -8    1.94    1.64
  -7  -3  -8    5.28    2.21
  -7  -3  -8    3.93    2.12
  -7  -3  -7   77.24    9.21
  -7  -3  -7   70.53    7.06
  -7  -3  -7   73.57    8.18
  -7  -3  -6  236.11   16.19
  -7  -3  -6  220.79    9.69
  -7  -3  -6  239.69   15.55
  -7  -3  -5  210.76   14.50
  -7  -3  -5  193.94    7.66
  -7  -3  -4  115.67   10.31
  -7  -3  -4  110.69   10.63
  -7  -3  -4   97.61    4.17
  -7  -3  -3   -2.58    2.34
  -7  -3  -3    0.36    0.44
  -7  -3  -3   -0.07    1.64
  -7  -3  -2  133.82   12.09
  -7  -3  -2  131.20   11.05
  -7  -3  -2  117.61    5.98
  -7  -3  -2  114.50    5.97
  -7  -3  -2  114.31    9.39
  -7  -3  -1   97.06   10.31
  -7  -3  -1   89.20    5.99
  -7  -3  -1   95.96    9.70
  -7  -3  -1   82.86    6.00
  -7  -3   0   86.74   10.03
  -7  -3   0   94.40    7.31
  -7  -3   0   85.83    9.67
  -7  -3   1   24.91    4.13
  -7  -3   1   32.88    6.18
  -7  -3   2    1.32    1.73
  -7  -3   2    1.05    1.55
  -7  -3   2    0.54    1.77
  -7  -3   3   24.84    5.19
  -7  -3   3   22.42    5.30
  -7  -3   4    7.54    3.64
  -7  -3   5   11.02    4.03
  -7  -2 -13   21.36    5.34
  -7  -2 -12   16.37    4.42
  -7  -2 -11   94.10    9.84
  -7  -2 -10   63.03    7.60
  -7  -2  -9    2.35    1.48
  -7  -2  -8   60.55    8.34
  -7  -2  -8   54.25    6.11
  -7  -2  -7  138.07    9.28
  -7  -2  -7  136.66   12.30
  -7  -2  -6  134.36   11.88
  -7  -2  -6  107.08    7.77
  -7  -2  -6  123.98   10.59
  -7  -2  -5   60.36    7.33
  -7  -2  -5   66.05    8.18
  -7  -2  -4  131.85   11.05
  -7  -2  -4  138.02   11.53
  -7  -2  -3  296.08   17.57
  -7  -2  -3  285.97   16.96
  -7  -2  -2   93.80    8.01
  -7  -2  -2   97.71    9.64
  -7  -2  -2  118.45   10.74
  -7  -2  -1   85.86    9.15
  -7  -2  -1  104.07   10.23
  -7  -2  -1   85.69    5.19
  -7  -2  -1   98.65    5.68
  -7  -2  -1   94.16    8.58
  -7  -2   0   30.94    5.75
  -7  -2   0   20.05    3.15
  -7  -2   0   29.45    5.69
  -7  -2   1   97.84   10.12
  -7  -2   1   84.92    9.92
  -7  -2   1   74.62    7.07
  -7  -2   2   43.94    6.02
  -7  -2   3   54.56    7.15
  -7  -2   4   17.77    4.55
  -7  -2   5   -1.27    1.96
  -7  -2   6    7.31    3.38
  -7  -1 -13   40.65    7.22
  -7  -1 -12   16.91    4.41
  -7  -1 -11   32.35    5.54
  -7  -1 -10   12.61    3.39
  -7  -1  -9   83.83    7.79
  -7  -1  -8  251.06   17.73
  -7  -1  -8  257.58   13.20
  -7  -1  -7  268.56   17.65
  -7  -1  -7  286.88   12.94
  -7  -1  -6   72.63    5.53
  -7  -1  -6   61.99    8.08
  -7  -1  -6   79.00    9.05
  -7  -1  -5    7.23    2.87
  -7  -1  -5    9.41    3.47
  -7  -1  -4  110.41   10.05
  -7  -1  -4   88.35    9.19
  -7  -1  -3  386.96   20.68
  -7  -1  -3  420.19   16.33
  -7  -1  -3  438.23   21.19
  -7  -1  -2  237.30   15.54
  -7  -1  -2  266.06   16.41
  -7  -1  -2  256.80   16.21
  -7  -1  -1   28.39    2.44
  -7  -1  -1   25.39    4.80
  -7  -1  -1   22.05    3.88
  -7  -1  -1   37.39    6.15
  -7  -1   0   45.72    6.08
  -7  -1   0   54.27    7.52
  -7  -1   0   55.49    6.97
  -7  -1   0   50.47    4.64
  -7  -1   1   51.88    7.72
  -7  -1   1   37.65    4.62
  -7  -1   2  114.76    9.31
  -7  -1   3   10.01    3.10
  -7  -1   4   -0.43    1.39
  -7  -1   5   15.44    4.59
  -7  -1   6    5.34    3.43
  -7   0 -12   20.03    5.14
  -7   0 -12   26.33    5.52
  -7   0 -11   17.75    4.48
  -7   0 -11   17.05    4.00
  -7   0 -10   31.29    4.81
  -7   0 -10   28.43    5.57
  -7   0  -9  318.89   19.52
  -7   0  -9  375.20   16.93
  -7   0  -8  233.28   11.94
  -7   0  -8  234.29   15.84
  -7   0  -8  235.56   16.20
  -7   0  -7    5.21    2.21
  -7   0  -7    5.44    2.95
  -7   0  -7    6.02    1.78
  -7   0  -6  119.27    6.19
  -7   0  -6  115.83   11.05
  -7   0  -6  122.35   11.04
  -7   0  -5  402.96   20.86
  -7   0  -5  382.20   20.82
  -7   0  -4  520.03   23.53
  -7   0  -4  488.05   23.82
  -7   0  -3   71.92    8.25
  -7   0  -3   64.08    5.02
  -7   0  -3   62.43    7.48
  -7   0  -2   10.62    3.25
  -7   0  -2    7.32    2.05
  -7   0  -2   11.64    3.29
  -7   0  -1  249.00    6.48
  -7   0  -1  265.49   15.14
  -7   0  -1  266.15   15.87
  -7   0   0  261.43   16.19
  -7   0   0  278.45   14.98
  -7   0   0  271.04   11.32
  -7   0   0  279.94   17.91
  -7   0   1  123.64    8.43
  -7   0   1  143.94   12.97
  -7   0   1  136.74   11.02
  -7   0   2   33.10    5.37
  -7   0   2   35.20    5.06
  -7   0   3   11.63    3.44
  -7   0   4    4.18    2.69
  -7   0   5    7.62    3.59
  -7   0   6   14.89    4.43
  -7   1 -12    9.65    3.26
  -7   1 -12    5.63    2.90
  -7   1 -11   98.50    9.53
  -7   1 -11  101.24   11.21
  -7   1 -10   93.32   10.64
  -7   1 -10  118.48    9.48
  -7   1  -9   66.53    6.29
  -7   1  -9   53.57    7.37
  -7   1  -9   64.48    8.51
  -7   1  -8    2.31    2.46
  -7   1  -8   -1.51    1.64
  -7   1  -8    0.29    2.25
  -7   1  -8    0.13    0.69
  -7   1  -7  155.58    7.76
  -7   1  -7  145.94   12.55
  -7   1  -7  149.23   12.64
  -7   1  -7  162.74   13.39
  -7   1  -6  200.79   14.59
  -7   1  -6  202.79   14.50
  -7   1  -6  198.02   14.10
  -7   1  -6  196.48    6.97
  -7   1  -5  315.55   17.97
  -7   1  -5  320.53   18.80
  -7   1  -4  137.55   11.78
  -7   1  -4  150.11   11.72
  -7   1  -3   15.87    3.87
  -7   1  -3   14.58    3.98
  -7   1  -3   13.87    2.03
  -7   1  -2  133.19   11.15
  -7   1  -2  137.72   11.51
  -7   1  -2  118.33    7.40
  -7   1  -1  271.63   16.72
  -7   1  -1  234.56    8.62
  -7   1  -1  244.55   15.37
  -7   1   0   46.60    6.95
  -7   1   0   45.69    4.23
  -7   1   0   44.39    5.42
  -7   1   0   54.17    7.01
  -7   1   1   67.74    8.91
  -7   1   1   69.08    7.87
  -7   1   1   74.06    7.78
  -7   1   1   73.73    6.36
  -7   1   2   17.14    3.98
  -7   1   2   10.06    2.72
  -7   1   3   62.85    7.40
  -7   1   3   70.47    7.55
  -7   1   4   78.10    8.75
  -7   1   4   70.13    7.27
  -7   1   5   26.91    5.64
  -7   1   6    3.65    4.09
  -7   1   7    1.38    2.51
  -7   2 -12   71.58   10.30
  -7   2 -11   76.80    8.34
  -7   2 -11   76.63    9.96
  -7   2 -10   74.46    7.39
  -7   2 -10   67.88    8.40
  -7   2 -10   76.40   10.09
  -7   2  -9   -1.21    1.29
  -7   2  -9    0.86    1.76
  -7   2  -9    0.43    0.87
  -7   2  -8   20.47    3.07
  -7   2  -8   21.04    5.03
  -7   2  -8   27.79    5.63
  -7   2  -7  354.72   12.36
  -7   2  -7  338.45   19.84
  -7   2  -7  377.25   20.73
  -7   2  -7  354.27   20.62
  -7   2  -6  516.23   24.28
  -7   2  -6  509.45   24.61
  -7   2  -6  481.31   24.25
  -7   2  -5   31.98    5.59
  -7   2  -5   30.92    5.62
  -7   2  -5   36.86    5.80
  -7   2  -4   38.17    5.72
  -7   2  -4   36.86    6.00
  -7   2  -4   28.20    5.16
  -7   2  -3  162.62   12.31
  -7   2  -3  145.30    6.17
  -7   2  -2  211.53    9.62
  -7   2  -2  235.05   15.18
  -7   2  -1  530.93   24.54
  -7   2  -1  471.87   18.14
  -7   2  -1  498.76   16.02
  -7   2   0    4.78    2.70
  -7   2   0    4.90    2.12
  -7   2   0    6.67    1.77
  -7   2   1   44.74    5.90
  -7   2   1   39.01    4.71
  -7   2   1   33.63    6.35
  -7   2   2   77.67    8.39
  -7   2   2   88.51    8.02
  -7   2   3   37.96    5.67
  -7   2   3   41.99    5.99
  -7   2   4   37.04    5.38
  -7   2   4   27.42    5.28
  -7   2   5    5.26    2.89
  -7   2   6   -0.30    2.12
  -7   2   7    6.29    3.58
  -7   3 -11   30.74    6.61
  -7   3 -10   -0.51    1.81
  -7   3 -10    1.97    1.52
  -7   3  -9  147.77    9.52
  -7   3  -9  139.81   12.43
  -7   3  -9  140.63   13.82
  -7   3  -8  165.55   14.39
  -7   3  -8  168.76    9.14
  -7   3  -8  160.48   13.67
  -7   3  -7  231.62   16.22
  -7   3  -7  234.42   16.14
  -7   3  -7  245.79   17.30
  -7   3  -7  222.49    9.07
  -7   3  -6    3.09    1.87
  -7   3  -6    2.05    2.22
  -7   3  -6   -1.65    2.56
  -7   3  -5   26.25    5.31
  -7   3  -5   20.93    4.39
  -7   3  -4  197.73   14.20
  -7   3  -4  191.60   13.04
  -7   3  -4  205.37   13.88
  -7   3  -3  414.12   20.64
  -7   3  -3  405.07   11.25
  -7   3  -2  157.98    7.87
  -7   3  -2  170.38   12.76
  -7   3  -1   10.31    2.15
  -7   3  -1    9.09    1.98
  -7   3  -1   11.33    3.49
  -7   3   0   29.35    5.71
  -7   3   0   20.77    3.58
  -7   3   0   21.15    3.36
  -7   3   1  356.59   17.67
  -7   3   1  331.80   15.90
  -7   3   1  386.21   21.84
  -7   3   2   35.04    5.08
  -7   3   3   32.90    5.34
  -7   3   4    5.64    2.51
  -7   3   4    3.92    2.16
  -7   3   5   27.48    5.86
  -7   3   6   21.99    5.57
  -7   3   7    1.62    2.17
  -7   4 -10   42.03    6.81
  -7   4 -10   69.75    9.99
  -7   4  -9  143.49   12.87
  -7   4  -9  178.35   15.73
  -7   4  -8   98.03   11.41
  -7   4  -8   88.04    6.52
  -7   4  -8  101.97   10.63
  -7   4  -7   14.00    3.85
  -7   4  -7   11.27    1.91
  -7   4  -7   11.47    3.93
  -7   4  -6    5.88    0.78
  -7   4  -6    3.93    2.39
  -7   4  -6    6.41    0.84
  -7   4  -6    9.23    3.24
  -7   4  -5  319.56   17.36
  -7   4  -5  265.82   18.18
  -7   4  -4  548.54   23.85
  -7   4  -4  582.83   26.65
  -7   4  -4  570.88   24.84
  -7   4  -3   29.24    5.05
  -7   4  -3   25.60    5.12
  -7   4  -3   22.01    1.83
  -7   4  -2    0.52    0.91
  -7   4  -2   -1.36    1.90
  -7   4  -1   72.73    6.47
  -7   4  -1   71.98    8.46
  -7   4  -1   72.33    5.86
  -7   4   0    9.22    2.52
  -7   4   0    8.86    2.20
  -7   4   0    8.14    2.81
  -7   4   1  219.84   12.85
  -7   4   1  216.53   15.90
  -7   4   1  214.68   13.12
  -7   4   2    3.72    2.19
  -7   4   3    7.54    2.69
  -7   4   4   53.27    7.56
  -7   4   5   -3.94    2.51
  -7   4   6   18.14    5.12
  -7   4   7   -0.25    2.36
  -7   5  -9   99.16   10.72
  -7   5  -9  100.40   12.06
  -7   5  -8   15.02    4.33
  -7   5  -8   11.94    4.29
  -7   5  -7  128.08    7.11
  -7   5  -7  112.65   11.02
  -7   5  -7  117.71   12.63
  -7   5  -6  114.78    5.21
  -7   5  -6  126.27   12.61
  -7   5  -6  114.87   10.30
  -7   5  -5  175.87   14.50
  -7   5  -5  143.83   11.26
  -7   5  -4   48.48    7.48
  -7   5  -3   10.25    1.56
  -7   5  -3   11.27    3.58
  -7   5  -3    9.69    1.35
  -7   5  -3    6.49    2.67
  -7   5  -2   78.41    5.37
  -7   5  -2   68.57    8.18
  -7   5  -2   79.77    8.45
  -7   5  -1  211.29   12.51
  -7   5  -1  220.40   14.75
  -7   5   0  170.77   13.57
  -7   5   0  142.59    9.75
  -7   5   0  151.12   10.63
  -7   5   1    5.16    2.32
  -7   5   1    7.04    3.21
  -7   5   1    3.39    1.53
  -7   5   2   16.46    3.82
  -7   5   3   61.15    7.77
  -7   5   4   20.48    4.76
  -7   5   5   18.27    5.25
  -7   5   6    6.19    2.73
  -7   5   7   -1.21    2.70
  -7   6  -9    1.96    2.40
  -7   6  -8   31.21    6.81
  -7   6  -7  133.48   11.59
  -7   6  -7  139.45   14.20
  -7   6  -6  219.73   17.56
  -7   6  -6  217.10   14.25
  -7   6  -5   64.86    9.12
  -7   6  -5   47.53    6.24
  -7   6  -4    2.68    2.05
  -7   6  -4    3.45    0.71
  -7   6  -4    1.46    0.49
  -7   6  -3   90.73    5.47
  -7   6  -3   97.83    5.39
  -7   6  -3  109.07   11.01
  -7   6  -3   97.90    9.26
  -7   6  -2  334.91   19.56
  -7   6  -2  353.04   18.75
  -7   6  -2  337.10   13.47
  -7   6  -1  145.81   12.04
  -7   6  -1  140.16   10.88
  -7   6  -1  147.69   12.13
  -7   6   0    6.40    2.59
  -7   6   0    2.85    1.79
  -7   6   0    2.78    1.89
  -7   6   1    8.71    3.49
  -7   6   1   15.64    3.91
  -7   6   2   25.14    5.69
  -7   6   2   24.61    4.87
  -7   6   3  113.02   10.95
  -7   6   4    6.76    3.20
  -7   6   5    2.62    2.90
  -7   6   6    8.56    3.86
  -7   7  -7  105.97   12.81
  -7   7  -7   86.13    9.24
  -7   7  -6    8.96    3.71
  -7   7  -6    3.82    2.26
  -7   7  -5    4.23    1.68
  -7   7  -5   29.51    6.37
  -7   7  -4  150.89   13.99
  -7   7  -3  144.37   13.10
  -7   7  -3  130.03    7.37
  -7   7  -2   22.01    4.28
  -7   7  -2   21.90    4.93
  -7   7  -1    5.49    2.02
  -7   7  -1    6.56    2.95
  -7   7  -1    2.59    1.27
  -7   7   0   22.41    4.59
  -7   7   0   19.04    4.34
  -7   7   0   17.96    3.48
  -7   7   1  113.01   11.11
  -7   7   1  105.31   10.24
  -7   7   2   44.01    6.64
  -7   7   2   25.05    5.53
  -7   7   3    2.06    1.98
  -7   7   4    4.89    3.17
  -7   7   5   16.04    5.01
  -7   7   6    2.14    2.67
  -7   8  -6   17.28    5.52
  -7   8  -5   87.74   11.30
  -7   8  -4   85.99   10.90
  -7   8  -3   60.56    8.86
  -7   8  -2    1.60    1.92
  -7   8  -2    1.69    1.48
  -7   8  -1   37.60    5.61
  -7   8  -1   39.43    6.58
  -7   8   0   55.31    7.39
  -7   8   0   55.35    7.65
  -7   8   0   58.59    7.55
  -7   8   1   74.94    9.07
  -7   8   1   62.79    8.11
  -7   8   2    8.51    3.13
  -7   8   2   13.50    3.91
  -7   8   3    0.86    2.20
  -7   8   3   -0.01    1.84
  -7   8   4    9.64    4.42
  -7   8   5   13.49    4.54
  -7   9  -5   70.87   10.41
  -7   9  -4    3.79    2.88
  -7   9  -3    2.19    2.45
  -7   9  -2   33.07    6.43
  -7   9  -1   57.19    8.03
  -7   9   0   24.33    4.82
  -7   9   0   32.51    6.41
  -7   9   0   23.89    5.02
  -7   9   1    4.02    2.15
  -7   9   1    4.14    2.61
  -7   9   2    1.49    2.08
  -7   9   2    2.33    2.86
  -7   9   3    8.25    3.85
  -7   9   3    5.59    3.52
  -7   9   4    2.87    2.68
  -7   9   4   15.56    5.36
  -7   9   5    4.72    3.38
  -7  10  -3   36.84    7.57
  -7  10  -2   23.12    5.89
  -7  10  -1   23.77    5.49
  -7  10   0    5.85    3.04
  -7  10   1    1.17    1.86
  -7  10   2   15.29    4.73
  -7  10   3   14.13    5.09
  -7  10   4    3.97    3.47
  -7  11  -2    6.48    3.66
  -7  11  -1    2.51    2.25
  -7  11   0    4.28    2.87
  -7  11   2    6.59    3.94
  -6 -11 -10    2.63    2.64
  -6 -11  -9    3.44    2.74
  -6 -11  -8   11.38    4.43
  -6 -11  -7    3.45    2.98
  -6 -11  -6   -3.01    3.25
  -6 -11  -5    1.07    2.26
  -6 -11  -4    1.52    2.73
  -6 -10 -11    8.29    3.54
  -6 -10 -10    7.46    3.99
  -6 -10 -10    8.79    3.52
  -6 -10 -10    6.37    4.06
  -6 -10  -9    5.81    3.19
  -6 -10  -9   18.06    5.53
  -6 -10  -8    5.23    3.43
  -6 -10  -7   -0.59    2.65
  -6 -10  -6    7.12    3.96
  -6 -10  -5   66.53   10.76
  -6 -10  -4   22.01    6.07
  -6 -10  -3   33.89    7.87
  -6 -10  -2    5.89    4.23
  -6 -10  -1    6.47    3.81
  -6  -9 -12    1.71    2.75
  -6  -9 -11   14.58    4.31
  -6  -9 -11   11.48    4.44
  -6  -9 -11   11.97    4.14
  -6  -9 -10   19.87    5.28
  -6  -9 -10   20.00    5.15
  -6  -9 -10   24.00    6.42
  -6  -9  -9    4.86    2.76
  -6  -9  -9    3.53    1.89
  -6  -9  -9    4.29    3.24
  -6  -9  -8   -7.49    3.50
  -6  -9  -8    4.38    2.81
  -6  -9  -7   11.06    4.09
  -6  -9  -6   88.27   11.42
  -6  -9  -5    0.74    2.80
  -6  -9  -4   -2.41    2.60
  -6  -9  -3   16.44    5.28
  -6  -9  -2   22.89    6.57
  -6  -9  -1   21.61    5.82
  -6  -9   0    1.53    2.68
  -6  -9   1   -2.93    2.86
  -6  -9   2    3.34    2.79
  -6  -8 -12   10.02    4.90
  -6  -8 -12   16.22    5.29
  -6  -8 -11    3.51    2.44
  -6  -8 -11   -0.19    2.41
  -6  -8 -11    7.13    3.82
  -6  -8 -10    6.35    2.81
  -6  -8 -10    1.98    2.42
  -6  -8 -10    2.87    2.68
  -6  -8  -9    6.74    3.83
  -6  -8  -9    7.74    3.34
  -6  -8  -9    6.40    3.08
  -6  -8  -8   33.11    6.66
  -6  -8  -8   34.10    6.37
  -6  -8  -8   39.41    7.26
  -6  -8  -7   23.65    5.72
  -6  -8  -7   20.61    5.29
  -6  -8  -6   43.06    7.66
  -6  -8  -5    5.91    3.05
  -6  -8  -4   20.20    5.45
  -6  -8  -3   68.76   10.00
  -6  -8  -2   10.59    3.95
  -6  -8  -2   12.29    2.80
  -6  -8  -1   77.03   10.67
  -6  -8  -1   58.78    6.34
  -6  -8   0   -1.31    1.96
  -6  -8   0    5.45    3.19
  -6  -8   1   17.68    5.01
  -6  -8   2   17.96    5.54
  -6  -8   3    3.27    2.84
  -6  -7 -12   21.41    6.00
  -6  -7 -12   25.89    6.47
  -6  -7 -11   17.39    3.91
  -6  -7 -11    7.63    3.81
  -6  -7 -11   13.27    4.47
  -6  -7 -10    5.91    2.41
  -6  -7 -10    8.88    3.39
  -6  -7 -10    4.22    2.43
  -6  -7  -9   45.00    7.70
  -6  -7  -9   47.41    7.82
  -6  -7  -9   39.94    6.41
  -6  -7  -8   74.31    9.38
  -6  -7  -8   89.00    9.80
  -6  -7  -8   81.48    9.80
  -6  -7  -7   20.70    4.86
  -6  -7  -7   23.45    5.03
  -6  -7  -7   20.92    4.94
  -6  -7  -7   11.88    3.20
  -6  -7  -6    7.95    3.31
  -6  -7  -6    8.56    2.83
  -6  -7  -5    4.72    2.82
  -6  -7  -5    0.65    1.14
  -6  -7  -4  175.89   12.02
  -6  -7  -4  192.51   15.96
  -6  -7  -3   80.62    7.99
  -6  -7  -3   95.21   11.27
  -6  -7  -2   14.45    4.63
  -6  -7  -2   17.33    3.71
  -6  -7  -2   17.87    3.74
  -6  -7  -1    8.21    2.65
  -6  -7  -1    8.67    3.68
  -6  -7   0   17.74    3.83
  -6  -7   0   27.28    6.09
  -6  -7   1   19.95    4.18
  -6  -7   1   12.44    4.29
  -6  -7   2   25.17    4.95
  -6  -7   2   29.42    6.44
  -6  -7   3   -0.28    1.65
  -6  -7   4   -9.46    6.25
  -6  -6 -13    2.01    2.57
  -6  -6 -12    4.94    2.97
  -6  -6 -11   14.01    3.24
  -6  -6 -11    7.43    3.49
  -6  -6 -10   53.15    8.44
  -6  -6 -10   49.03    6.34
  -6  -6 -10   47.21    7.79
  -6  -6  -9   41.18    6.23
  -6  -6  -9   33.24    6.45
  -6  -6  -9   38.14    6.90
  -6  -6  -8   36.04    6.40
  -6  -6  -8   31.28    6.04
  -6  -6  -8   36.65    6.08
  -6  -6  -8   29.15    5.26
  -6  -6  -7    4.24    2.33
  -6  -6  -7    4.01    2.48
  -6  -6  -7    2.20    1.76
  -6  -6  -7    3.40    1.90
  -6  -6  -6   77.06    8.97
  -6  -6  -6   78.03    7.47
  -6  -6  -6   88.51    9.71
  -6  -6  -5    1.02    1.07
  -6  -6  -5  100.05   10.37
  -6  -6  -4   86.85   10.01
  -6  -6  -3    0.41    0.90
  -6  -6  -3    1.83    2.00
  -6  -6  -3    4.31    2.27
  -6  -6  -2    5.77    2.54
  -6  -6  -2    7.88    3.58
  -6  -6  -2    6.93    2.40
  -6  -6  -1  142.94   13.32
  -6  -6  -1  124.99    9.95
  -6  -6  -1  161.65   11.56
  -6  -6   0   51.24    6.57
  -6  -6   0   53.08    6.73
  -6  -6   0   44.24    7.78
  -6  -6   1   32.78    6.64
  -6  -6   1   25.50    4.95
  -6  -6   2    8.52    3.13
  -6  -6   2    8.19    3.21
  -6  -6   3   28.09    5.76
  -6  -6   3   17.51    4.67
  -6  -6   3   21.37    5.21
  -6  -6   4   24.12    5.59
  -6  -6   4   30.74    6.92
  -6  -6   4   26.05    5.89
  -6  -6   5    8.07    4.40
  -6  -5 -13    2.39    2.64
  -6  -5 -12    8.48    4.07
  -6  -5 -11   50.58    7.95
  -6  -5 -10   64.34    8.72
  -6  -5 -10   59.84    6.62
  -6  -5  -9  103.15    9.42
  -6  -5  -9  110.15   11.83
  -6  -5  -9  102.64   10.49
  -6  -5  -8   14.37    3.91
  -6  -5  -8   17.62    4.11
  -6  -5  -8   14.59    4.42
  -6  -5  -8   12.31    3.35
  -6  -5  -7  115.51    8.98
  -6  -5  -7  120.87   10.52
  -6  -5  -7  112.39   10.42
  -6  -5  -7  118.70   11.20
  -6  -5  -6  265.40   16.04
  -6  -5  -6  316.32   18.29
  -6  -5  -6  283.69   17.61
  -6  -5  -5   64.70    7.92
  -6  -5  -5   52.65    5.24
  -6  -5  -4   20.15    3.20
  -6  -5  -4   18.21    4.34
  -6  -5  -3    5.52    2.40
  -6  -5  -3    6.21    1.90
  -6  -5  -3    5.92    2.12
  -6  -5  -2  103.62    7.58
  -6  -5  -2   97.66    8.98
  -6  -5  -2  118.42   11.37
  -6  -5  -1  160.83   13.40
  -6  -5  -1  120.79   10.06
  -6  -5   0   56.03    7.89
  -6  -5   0   46.65    5.85
  -6  -5   0   45.42    6.38
  -6  -5   1    2.23    2.53
  -6  -5   1    0.27    1.67
  -6  -5   1   -0.65    1.18
  -6  -5   2   10.79    3.69
  -6  -5   2   18.68    4.65
  -6  -5   3    6.53    3.20
  -6  -5   3    4.75    2.78
  -6  -5   4   27.00    5.75
  -6  -5   4   26.60    6.10
  -6  -5   5    2.40    2.39
  -6  -4 -13   12.81    4.55
  -6  -4 -12   72.09    9.72
  -6  -4 -11   36.94    6.66
  -6  -4 -10   17.00    4.39
  -6  -4  -9   87.48    8.00
  -6  -4  -9   73.84    8.47
  -6  -4  -8  106.79   11.04
  -6  -4  -8  112.11    9.56
  -6  -4  -8   78.36    7.79
  -6  -4  -8  107.36    9.68
  -6  -4  -7  118.14    9.90
  -6  -4  -7  121.23   10.23
  -6  -4  -7  104.18   10.50
  -6  -4  -6  179.27   13.49
  -6  -4  -6  196.08   12.34
  -6  -4  -6  202.61   13.53
  -6  -4  -6  183.63   10.23
  -6  -4  -5   75.14    8.45
  -6  -4  -5   81.44    6.03
  -6  -4  -5   89.61    9.11
  -6  -4  -4  110.45   10.25
  -6  -4  -4  114.64    9.49
  -6  -4  -4  111.94    6.74
  -6  -4  -3  165.78   12.77
  -6  -4  -3  154.72    8.06
  -6  -4  -3  157.57   11.16
  -6  -4  -2  327.75   17.14
  -6  -4  -2  318.55   13.07
  -6  -4  -1   34.86    5.94
  -6  -4  -1   34.15    5.25
  -6  -4  -1   28.18    3.74
  -6  -4   0    2.89    1.79
  -6  -4   0    3.99    2.26
  -6  -4   1   43.88    6.64
  -6  -4   1   38.08    6.46
  -6  -4   2  189.02   13.37
  -6  -4   2  162.83   13.59
  -6  -4   3  160.23   13.07
  -6  -4   3  165.77   13.57
  -6  -4   4   28.79    5.49
  -6  -4   4   24.30    5.54
  -6  -4   5   -0.67    2.28
  -6  -4   6    7.95    5.76
  -6  -3 -13   22.27    5.95
  -6  -3 -12   64.10    9.10
  -6  -3 -11    0.48    1.38
  -6  -3 -10    8.79    3.32
  -6  -3  -9   96.85    9.37
  -6  -3  -8  234.57   13.58
  -6  -3  -8  228.12   14.01
  -6  -3  -8  223.86   13.05
  -6  -3  -7  373.37   17.77
  -6  -3  -7  390.68   18.61
  -6  -3  -7  373.52   20.68
  -6  -3  -6   22.26    4.86
  -6  -3  -6   21.78    3.15
  -6  -3  -6   30.34    4.90
  -6  -3  -6   25.79    4.01
  -6  -3  -5  198.08   13.82
  -6  -3  -5  193.08    9.03
  -6  -3  -5  193.51   11.22
  -6  -3  -5  224.07   13.95
  -6  -3  -4  561.40   24.00
  -6  -3  -4  551.21   23.01
  -6  -3  -4  508.78   15.56
  -6  -3  -3  334.04   11.16
  -6  -3  -3  352.15   17.62
  -6  -3  -3  366.42   19.03
  -6  -3  -2   82.79    5.13
  -6  -3  -2   97.75    9.46
  -6  -3  -2   94.16    7.87
  -6  -3  -2   91.57    8.39
  -6  -3  -1   -1.21    1.57
  -6  -3  -1   -0.25    0.60
  -6  -3  -1    0.04    1.44
  -6  -3  -1   -1.88    1.41
  -6  -3   0  228.07   11.90
  -6  -3   0  221.25   14.73
  -6  -3   0  257.67   16.30
  -6  -3   1  175.10   11.38
  -6  -3   1  200.10   14.54
  -6  -3   1  198.16   14.18
  -6  -3   2   46.71    6.83
  -6  -3   2   33.65    5.32
  -6  -3   3    1.29    1.39
  -6  -3   3    0.85    2.55
  -6  -3   4   36.59    6.44
  -6  -3   4   31.06    5.57
  -6  -3   5    4.63    2.81
  -6  -3   6    8.73    3.89
  -6  -2 -13    8.84    3.97
  -6  -2 -12    5.97    3.04
  -6  -2 -11   17.34    4.55
  -6  -2 -10  255.09   16.18
  -6  -2  -9  158.47   11.68
  -6  -2  -8   72.07    7.26
  -6  -2  -7    0.02    1.16
  -6  -2  -7    0.20    1.13
  -6  -2  -6  261.62   12.74
  -6  -2  -6  244.35   13.95
  -6  -2  -6  258.30   15.89
  -6  -2  -5  259.59   15.84
  -6  -2  -5  262.92   12.37
  -6  -2  -5  294.74   15.92
  -6  -2  -4  416.07   19.77
  -6  -2  -4  434.82   19.97
  -6  -2  -3   39.56    5.74
  -6  -2  -3   45.24    5.83
  -6  -2  -2   46.71    2.69
  -6  -2  -2   67.14    7.56
  -6  -2  -2   49.84    2.75
  -6  -2  -2   53.66    6.48
  -6  -2  -1  302.60   16.41
  -6  -2  -1  305.30   17.19
  -6  -2  -1  287.13   14.79
  -6  -2  -1  277.80   10.64
  -6  -2  -1  281.90   10.55
  -6  -2   0  334.70   18.26
  -6  -2   0  292.49   15.93
  -6  -2   0  294.95   17.17
  -6  -2   0  300.59   12.90
  -6  -2   1   74.95    8.39
  -6  -2   1   67.90    6.43
  -6  -2   2   11.35    3.46
  -6  -2   2    3.29    1.62
  -6  -2   3   12.40    3.42
  -6  -2   3   14.54    3.92
  -6  -2   4   43.22    6.78
  -6  -2   5   51.30    7.97
  -6  -2   6   16.81    5.13
  -6  -2   7    1.72    2.80
  -6  -1 -13   -3.47    3.10
  -6  -1 -12   37.54    6.88
  -6  -1 -12   49.12    7.15
  -6  -1 -11   47.32    7.01
  -6  -1 -11   55.06    7.18
  -6  -1 -10  218.14   14.55
  -6  -1 -10  210.32   14.49
  -6  -1  -9   31.15    5.48
  -6  -1  -9   31.28    4.93
  -6  -1  -8   40.66    5.27
  -6  -1  -7  416.40   17.18
  -6  -1  -6  319.87   13.40
  -6  -1  -6  343.26   18.31
  -6  -1  -5  889.68   25.30
  -6  -1  -5  866.14   32.10
  -6  -1  -5  892.01   32.52
  -6  -1  -4  114.51    9.63
  -6  -1  -4  113.25    9.32
  -6  -1  -4  109.72    9.23
  -6  -1  -3  590.62   24.45
  -6  -1  -3  595.93   24.08
  -6  -1  -3  575.06   23.97
  -6  -1  -2  133.17   10.29
  -6  -1  -2  131.27   10.25
  -6  -1  -2  124.40    8.07
  -6  -1  -2  129.68   10.28
  -6  -1  -1  362.15   18.37
  -6  -1  -1  353.26   11.02
  -6  -1  -1  375.15   18.24
  -6  -1  -1  388.42   18.93
  -6  -1   0  111.41    9.07
  -6  -1   0   96.52    6.31
  -6  -1   0  108.63    8.65
  -6  -1   0  109.89    9.61
  -6  -1   0  100.86    9.57
  -6  -1   1    7.32    2.25
  -6  -1   1    6.97    2.74
  -6  -1   1    8.21    2.63
  -6  -1   2  159.31   10.94
  -6  -1   3   66.15    7.61
  -6  -1   4   93.40    9.85
  -6  -1   5    9.31    3.46
  -6  -1   6    3.81    2.72
  -6  -1   7   -0.30    2.09
  -6   0 -13   25.20    5.85
  -6   0 -12   94.26   10.77
  -6   0 -12   91.00   10.31
  -6   0 -11   49.19    7.16
  -6   0 -11   52.92    7.49
  -6   0 -10   37.69    6.34
  -6   0 -10   40.36    5.13
  -6   0 -10   44.65    6.19
  -6   0  -9    4.03    1.86
  -6   0  -9    5.39    2.53
  -6   0  -9    4.01    2.01
  -6   0  -8  103.72    8.06
  -6   0  -8   95.45    7.94
  -6   0  -8  106.36    9.81
  -6   0  -7  331.35   17.20
  -6   0  -7  318.81   16.64
  -6   0  -7  325.80   13.05
  -6   0  -6   54.23    4.51
  -6   0  -6   59.44    7.20
  -6   0  -6   67.57    7.37
  -6   0  -6   59.00    7.16
  -6   0  -5    5.86    2.20
  -6   0  -5    8.25    1.51
  -6   0  -5    8.37    2.77
  -6   0  -4  155.06   11.25
  -6   0  -4  166.02   11.45
  -6   0  -4  143.35   11.17
  -6   0  -3   -0.30    0.73
  -6   0  -3  116.89    9.26
  -6   0  -2 1137.21   37.41
  -6   0  -2 1103.60   31.27
  -6   0  -2 1171.40   37.52
  -6   0  -1   20.76    3.92
  -6   0  -1   17.05    1.64
  -6   0  -1   19.85    3.30
  -6   0  -1   15.68    3.73
  -6   0   0    4.74    2.34
  -6   0   0    7.65    2.77
  -6   0   0    0.49    1.18
  -6   0   0    5.80    1.55
  -6   0   1   31.43    4.03
  -6   0   1   27.35    4.49
  -6   0   1   35.36    5.13
  -6   0   2  215.95   12.96
  -6   0   2  196.96   11.98
  -6   0   3  127.70   10.37
  -6   0   3  132.25    9.69
  -6   0   4    3.59    2.45
  -6   0   5    1.61    2.03
  -6   0   6   39.67    7.28
  -6   0   7   16.45    6.24
  -6   1 -13   66.51    9.34
  -6   1 -12   48.43    7.63
  -6   1 -12   70.61    9.35
  -6   1 -11   11.36    3.62
  -6   1 -11   13.47    4.14
  -6   1 -10   45.28    6.40
  -6   1 -10   60.63    8.27
  -6   1  -9   61.29    6.81
  -6   1  -9   62.56    6.86
  -6   1  -9   56.68    7.89
  -6   1  -8  692.57   26.82
  -6   1  -8  709.88   29.19
  -6   1  -8  765.81   31.20
  -6   1  -8  770.34   25.88
  -6   1  -7  310.87   15.92
  -6   1  -7  315.01   13.42
  -6   1  -7  330.05   18.08
  -6   1  -7  343.16   18.68
  -6   1  -6   54.45    6.91
  -6   1  -6   53.56    6.89
  -6   1  -6   47.34    3.83
  -6   1  -6   44.00    5.42
  -6   1  -5  400.40   19.81
  -6   1  -5  392.83   11.22
  -6   1  -5  400.44   19.52
  -6   1  -5  441.51   20.21
  -6   1  -4  507.19   21.59
  -6   1  -4  452.63   21.18
  -6   1  -4  489.07   21.51
  -6   1  -3  701.33   11.37
  -6   1  -3  785.92   23.86
  -6   1  -2  625.34   19.55
  -6   1  -2  689.18   26.35
  -6   1  -2  695.99   26.39
  -6   1  -1   37.14    5.53
  -6   1  -1   35.22    2.86
  -6   1  -1   45.73    4.56
  -6   1  -1   44.05    5.88
  -6   1   0  246.35   14.39
  -6   1   0  244.83   10.51
  -6   1   0  253.56   15.63
  -6   1   1  319.73   14.05
  -6   1   1  326.08   16.59
  -6   1   1  298.28   15.46
  -6   1   2   80.32    7.30
  -6   1   2   72.94    7.35
  -6   1   3   10.42    2.98
  -6   1   3    9.55    2.89
  -6   1   4   11.17    2.63
  -6   1   4   14.62    3.94
  -6   1   5   24.98    5.28
  -6   1   6   15.53    4.68
  -6   1   7   14.85    4.78
  -6   2 -12   10.39    3.44
  -6   2 -12   13.40    4.72
  -6   2 -11   14.40    3.87
  -6   2 -11    8.71    3.47
  -6   2 -10  244.76   15.31
  -6   2 -10  283.51   19.13
  -6   2  -9  188.55   12.13
  -6   2  -9  186.86   13.29
  -6   2  -9  196.87   15.45
  -6   2  -8   53.70    7.16
  -6   2  -8   49.33    5.44
  -6   2  -8   47.83    7.10
  -6   2  -7    4.02    1.89
  -6   2  -7    2.40    1.81
  -6   2  -7    3.88    2.56
  -6   2  -7    2.91    1.38
  -6   2  -6  200.18   13.67
  -6   2  -6  210.99    8.76
  -6   2  -6  186.79   12.29
  -6   2  -6  209.69   14.40
  -6   2  -5  541.42   24.01
  -6   2  -5  584.15   24.99
  -6   2  -5  585.14   24.04
  -6   2  -5  554.21   13.63
  -6   2  -5  539.97   22.63
  -6   2  -4  441.12   19.78
  -6   2  -4  444.16   20.67
  -6   2  -4  461.60   20.69
  -6   2  -4  424.58   19.78
  -6   2  -3   55.51    6.50
  -6   2  -2  171.50    7.60
  -6   2  -2  183.89   12.33
  -6   2  -1  162.10    7.81
  -6   2  -1  185.99   12.60
  -6   2  -1  174.65    8.96
  -6   2   0  499.29   17.36
  -6   2   0  492.08   22.94
  -6   2   1  140.00    8.99
  -6   2   1  138.09    9.76
  -6   2   2   25.49    4.55
  -6   2   2   29.88    4.45
  -6   2   3    0.89    1.20
  -6   2   3    6.28    2.30
  -6   2   4   36.34    6.03
  -6   2   4   44.40    5.67
  -6   2   5  103.41    8.30
  -6   2   5   96.60   10.68
  -6   2   6    7.60    3.24
  -6   2   7    1.98    2.44
  -6   3 -12    7.93    3.01
  -6   3 -11   93.56   11.50
  -6   3 -11   79.87    9.34
  -6   3 -10  128.75   10.64
  -6   3 -10  120.56   12.84
  -6   3 -10  133.88   11.07
  -6   3  -9   74.56    7.57
  -6   3  -9   78.01    8.49
  -6   3  -9   88.80   10.49
  -6   3  -8   19.05    3.40
  -6   3  -8   24.80    5.00
  -6   3  -8   15.98    4.20
  -6   3  -7   26.31    5.43
  -6   3  -7   29.51    3.62
  -6   3  -7   21.71    4.40
  -6   3  -6  666.67   19.86
  -6   3  -6  683.22   29.15
  -6   3  -5  440.84   12.12
  -6   3  -5  473.51   12.28
  -6   3  -5  488.80   23.15
  -6   3  -5  491.74   21.56
  -6   3  -5  460.10   21.42
  -6   3  -4   70.20    7.34
  -6   3  -4   55.88    6.38
  -6   3  -4   70.87    7.83
  -6   3  -3  207.17   13.28
  -6   3  -3  223.06   13.49
  -6   3  -3  217.84   13.80
  -6   3  -2  182.24   12.14
  -6   3  -2  156.76   11.14
  -6   3  -2  156.52    7.13
  -6   3  -1  517.91   18.04
  -6   3  -1  503.72   17.35
  -6   3  -1  535.39   22.96
  -6   3   0  354.28   14.87
  -6   3   0  378.78   19.63
  -6   3   1   -0.22    0.93
  -6   3   1    2.18    1.62
  -6   3   2   82.46    8.20
  -6   3   2   67.37    7.10
  -6   3   3  149.46   11.51
  -6   3   4  133.83   11.73
  -6   3   5   -0.25    1.59
  -6   3   5    2.81    2.73
  -6   3   6   -0.03    1.67
  -6   3   7    6.74    3.34
  -6   4 -11   66.54    9.98
  -6   4 -10   27.03    5.04
  -6   4 -10   35.97    7.19
  -6   4  -9    7.13    3.66
  -6   4  -9    6.04    2.74
  -6   4  -9    7.06    2.29
  -6   4  -8  186.48   13.74
  -6   4  -8  184.10   11.15
  -6   4  -8  186.82   15.94
  -6   4  -7  567.86   27.90
  -6   4  -6  102.37   10.72
  -6   4  -5   23.87    2.26
  -6   4  -5   24.36    5.13
  -6   4  -5   23.61    4.36
  -6   4  -4   28.32    4.55
  -6   4  -4   29.88    5.46
  -6   4  -3  393.49   18.34
  -6   4  -3  348.21   10.11
  -6   4  -3  332.77   18.28
  -6   4  -3  351.05    9.92
  -6   4  -2  685.03   19.70
  -6   4  -2  656.11   26.71
  -6   4  -2  710.27   26.86
  -6   4  -1  126.81    7.60
  -6   4  -1  137.96    8.91
  -6   4  -1  138.28   10.76
  -6   4   0    0.83    0.92
  -6   4   0    0.23    1.20
  -6   4   1   74.28    6.97
  -6   4   1   77.78    7.36
  -6   4   2  219.70   13.56
  -6   4   2  213.72   13.43
  -6   4   3   37.94    5.98
  -6   4   4   41.90    6.52
  -6   4   5    0.99    2.09
  -6   4   6   30.46    6.24
  -6   4   7   29.81    6.98
  -6   5 -10    5.53    3.00
  -6   5  -9  123.18   13.34
  -6   5  -9   95.39    9.81
  -6   5  -8  170.81   15.63
  -6   5  -7  103.82   11.92
  -6   5  -7  113.45    5.50
  -6   5  -6    9.59    1.20
  -6   5  -6   10.69    3.89
  -6   5  -5   35.81    1.99
  -6   5  -5   34.66    3.23
  -6   5  -5   40.29    5.47
  -6   5  -5   47.29    7.18
  -6   5  -4  602.88   16.49
  -6   5  -4  665.16   28.45
  -6   5  -4  597.71   15.47
  -6   5  -4  608.40   23.50
  -6   5  -3  284.24    9.79
  -6   5  -3  279.66   10.14
  -6   5  -3  277.58   17.16
  -6   5  -3  282.61    8.65
  -6   5  -3  311.69   15.99
  -6   5  -2   52.40    4.18
  -6   5  -2   48.69    6.54
  -6   5  -2   57.55    6.79
  -6   5  -1   85.65    7.73
  -6   5  -1   73.50    7.85
  -6   5  -1   84.43    8.24
  -6   5  -1   83.77    6.10
  -6   5   0  175.31   11.55
  -6   5   0  196.02   13.28
  -6   5   1  220.30   13.12
  -6   5   1  213.46   13.38
  -6   5   2  266.56   15.75
  -6   5   3    3.98    2.67
  -6   5   4   45.24    7.16
  -6   5   5   20.59    4.98
  -6   5   6   19.16    5.20
  -6   5   7   -2.19    2.79
  -6   6  -9   95.91   12.79
  -6   6  -8  105.89   12.55
  -6   6  -7    3.57    2.96
  -6   6  -6  132.51   13.25
  -6   6  -6  119.75    6.00
  -6   6  -5  281.62   19.01
  -6   6  -5  270.78    9.74
  -6   6  -5  275.91   15.15
  -6   6  -5  279.70   11.89
  -6   6  -4  118.20    6.39
  -6   6  -4  111.47    5.88
  -6   6  -4  115.60   11.36
  -6   6  -4   96.41    8.18
  -6   6  -3   54.02    4.43
  -6   6  -3   46.26    3.66
  -6   6  -3   48.41    7.08
  -6   6  -2    0.89    1.10
  -6   6  -2    0.32    0.59
  -6   6  -2    0.12    0.92
  -6   6  -1   91.82    8.71
  -6   6  -1   95.20    9.30
  -6   6  -1  113.33    9.52
  -6   6   0   85.49    7.30
  -6   6   0   89.46    8.60
  -6   6   0   91.10    8.64
  -6   6   0   91.13    8.83
  -6   6   1   45.77    6.27
  -6   6   1   50.28    6.99
  -6   6   1   47.61    5.86
  -6   6   2    0.40    1.14
  -6   6   3   -0.31    1.83
  -6   6   4   53.28    7.77
  -6   6   5   12.61    3.98
  -6   6   6   13.47    4.53
  -6   6   7   -1.06    2.21
  -6   7  -8    4.49    2.90
  -6   7  -7   50.58    8.78
  -6   7  -6  144.74   14.60
  -6   7  -5  158.89   14.79
  -6   7  -5  152.46   10.52
  -6   7  -5  153.47    7.86
  -6   7  -4   21.10    3.51
  -6   7  -4   17.00    2.58
  -6   7  -4   14.91    4.74
  -6   7  -4   14.39    2.52
  -6   7  -3    0.45    1.35
  -6   7  -3    2.96    1.25
  -6   7  -3    1.52    0.95
  -6   7  -2  152.86    8.36
  -6   7  -2  183.40   14.10
  -6   7  -2  163.67   10.96
  -6   7  -1  304.00   15.22
  -6   7  -1  260.94   11.14
  -6   7  -1  278.61   16.64
  -6   7   0   89.53    8.63
  -6   7   0   75.17    7.06
  -6   7   0   96.79    9.60
  -6   7   0   75.00    8.12
  -6   7   1    4.32    2.18
  -6   7   1    2.75    1.72
  -6   7   1    1.63    1.60
  -6   7   2   10.12    3.40
  -6   7   2    7.04    2.72
  -6   7   3   48.10    7.19
  -6   7   4  100.19   11.07
  -6   7   5   12.65    4.08
  -6   7   6   -3.54    2.71
  -6   7   7   10.57    5.02
  -6   8  -7   95.82   12.45
  -6   8  -6   96.17   12.27
  -6   8  -5   10.83    4.30
  -6   8  -4   27.86    3.71
  -6   8  -4   35.12    6.95
  -6   8  -3  186.10   15.21
  -6   8  -3  165.06    9.89
  -6   8  -2   96.46    7.78
  -6   8  -2   91.56   10.28
  -6   8  -1   29.07    4.42
  -6   8  -1   25.83    5.32
  -6   8   0   25.18    4.43
  -6   8   0   36.27    6.21
  -6   8   0   31.44    5.49
  -6   8   1   86.23    9.95
  -6   8   1   87.97    8.68
  -6   8   1   99.97    9.26
  -6   8   2   40.83    6.40
  -6   8   2   42.97    6.94
  -6   8   3   35.16    6.61
  -6   8   4   -1.22    1.88
  -6   8   5    5.32    3.06
  -6   8   6   21.31    6.00
  -6   9  -5   12.54    4.37
  -6   9  -4   86.14   11.16
  -6   9  -3  115.48   12.53
  -6   9  -2   32.30    6.16
  -6   9  -2   29.00    4.55
  -6   9  -1    4.83    2.70
  -6   9  -1   -1.56    1.27
  -6   9   0   16.44    3.49
  -6   9   0   13.23    3.94
  -6   9   0   17.09    4.62
  -6   9   1   57.92    6.91
  -6   9   1   55.05    8.32
  -6   9   1   46.52    6.47
  -6   9   2   59.02    7.34
  -6   9   2   55.49    8.40
  -6   9   3    7.60    3.69
  -6   9   3    4.94    2.07
  -6   9   4    3.27    2.62
  -6   9   5    3.00    2.27
  -6  10  -4   48.23    8.72
  -6  10  -3   14.04    4.64
  -6  10  -2    0.28    1.66
  -6  10  -1   43.56    6.34
  -6  10  -1   35.44    6.68
  -6  10   0   60.60    8.26
  -6  10   1   31.75   11.42
  -6  10   1   10.31    3.18
  -6  10   2    5.85    3.62
  -6  10   3    5.77    3.98
  -6  10   4    5.92    2.97
  -6  11  -3    5.23    3.46
  -6  11  -2   29.61    6.59
  -6  11  -1   33.01    6.55
  -6  11   0   15.89    4.59
  -6  11   1   -0.88    1.89
  -6  11   1    2.50    2.69
  -6  11   2    2.72    2.19
  -6  11   3   15.97    5.45
  -6  12  -1    4.77    2.03
  -6  12   0   -1.05    2.62
  -5 -12 -10    4.65    4.12
  -5 -12  -9    6.43    3.69
  -5 -12  -8   -1.48    2.09
  -5 -12  -7    4.82    3.40
  -5 -11 -10    8.47    4.61
  -5 -11  -9   -2.62    1.83
  -5 -11  -8   -0.07    1.89
  -5 -11  -7    6.69    3.49
  -5 -11  -6   21.40    6.03
  -5 -11  -5   -0.97    2.89
  -5 -11  -4    0.53    1.93
  -5 -11  -3    8.88    4.04
  -5 -11  -2   17.30    5.72
  -5 -10 -11    6.59    3.09
  -5 -10 -10   -3.13    3.25
  -5 -10 -10    0.53    1.97
  -5 -10 -10    1.73    2.04
  -5 -10  -9    9.88    3.91
  -5 -10  -9   21.93    6.30
  -5 -10  -9   13.06    3.76
  -5 -10  -8   10.45    4.34
  -5 -10  -8   17.88    5.19
  -5 -10  -7   37.22    7.63
  -5 -10  -6    8.40    3.81
  -5 -10  -5    8.44    4.09
  -5 -10  -4   10.94    4.23
  -5 -10  -3    2.42    1.91
  -5 -10  -2   42.40    8.60
  -5 -10  -1    7.32    3.98
  -5 -10   0    0.90    2.37
  -5 -10   1    0.32    2.22
  -5  -9 -12   -2.50    2.76
  -5  -9 -11    0.83    2.37
  -5  -9 -11   -1.31    2.15
  -5  -9 -10    1.34    1.51
  -5  -9 -10    8.98    3.58
  -5  -9 -10    4.82    3.05
  -5  -9  -9   23.54    6.37
  -5  -9  -9   22.03    5.14
  -5  -9  -9   13.83    4.08
  -5  -9  -8    7.82    4.14
  -5  -9  -8    7.40    2.98
  -5  -9  -8   10.87    3.66
  -5  -9  -7   29.86    6.42
  -5  -9  -7   21.79    5.44
  -5  -9  -6    6.25    3.02
  -5  -9  -5    0.13    1.64
  -5  -9  -4  107.78   12.64
  -5  -9  -3    1.18    1.79
  -5  -9  -2   10.88    4.00
  -5  -9  -1    5.37    3.20
  -5  -9   0   33.05    7.04
  -5  -9   1   31.38    7.14
  -5  -9   2    8.62    4.23
  -5  -9   3    1.13    2.35
  -5  -8 -11   16.37    5.32
  -5  -8 -11   16.59    4.76
  -5  -8 -10   45.83    6.82
  -5  -8 -10   46.85    8.45
  -5  -8 -10   52.72    7.89
  -5  -8  -9   27.54    5.57
  -5  -8  -9   30.50    5.94
  -5  -8  -9   30.10    6.60
  -5  -8  -8   16.98    4.55
  -5  -8  -8   20.75    5.56
  -5  -8  -8    9.64    3.11
  -5  -8  -7   39.05    6.93
  -5  -8  -7   32.33    5.66
  -5  -8  -7   36.00    6.82
  -5  -8  -6  140.08   13.21
  -5  -8  -6  127.60   12.86
  -5  -8  -5  114.93   12.31
  -5  -8  -4  128.51   13.12
  -5  -8  -3    8.78    3.78
  -5  -8  -2   81.91   10.66
  -5  -8  -1   49.65    8.46
  -5  -8  -1   40.13    4.64
  -5  -8   0   67.90    6.18
  -5  -8   0   73.80   10.26
  -5  -8   1   18.48    3.44
  -5  -8   1   15.10    4.70
  -5  -8   2   15.52    5.00
  -5  -8   3    6.54    3.35
  -5  -7 -12   23.72    6.52
  -5  -7 -11   18.65    5.22
  -5  -7 -10   33.30    5.50
  -5  -7 -10   19.66    5.79
  -5  -7 -10   24.08    5.66
  -5  -7  -9    8.39    3.78
  -5  -7  -9    6.19    2.87
  -5  -7  -9    1.81    1.76
  -5  -7  -8    1.98    1.26
  -5  -7  -8    7.16    3.00
  -5  -7  -8    2.36    2.73
  -5  -7  -7   95.03    9.91
  -5  -7  -7  103.01   10.97
  -5  -7  -7  121.94   11.68
  -5  -7  -6   56.92    7.91
  -5  -7  -6   62.03    7.19
  -5  -7  -6   60.11    8.13
  -5  -7  -5   65.81    8.87
  -5  -7  -5   57.67    6.92
  -5  -7  -4   12.69    3.77
  -5  -7  -4   14.50    3.48
  -5  -7  -3   30.77    6.04
  -5  -7  -3   23.53    4.38
  -5  -7  -2  119.98    8.66
  -5  -7  -2  115.45    9.83
  -5  -7  -2  143.93   13.33
  -5  -7  -1   18.06    3.37
  -5  -7  -1   19.96    4.98
  -5  -7   0   40.83    5.28
  -5  -7   0   34.89    6.88
  -5  -7   1    6.69    2.34
  -5  -7   1    2.86    2.39
  -5  -7   2   38.92    5.65
  -5  -7   2   43.34    7.35
  -5  -7   3   40.05    6.16
  -5  -7   3   46.46    7.63
  -5  -7   4    4.84    2.45
  -5  -6 -12   38.47    7.69
  -5  -6 -11    1.81    1.50
  -5  -6 -10   11.50    3.04
  -5  -6 -10    9.64    3.51
  -5  -6  -9   68.86    9.12
  -5  -6  -9   66.24    7.43
  -5  -6  -8  182.71   14.04
  -5  -6  -8  170.37   13.77
  -5  -6  -8  173.83   12.89
  -5  -6  -7  131.04   11.60
  -5  -6  -7  120.25   10.20
  -5  -6  -7  129.97   11.25
  -5  -6  -7  118.41   11.03
  -5  -6  -6  104.20    9.85
  -5  -6  -6  124.29   10.90
  -5  -6  -6  103.13   10.21
  -5  -6  -6  105.60    8.88
  -5  -6  -5   26.36    5.00
  -5  -6  -5   27.21    5.28
  -5  -6  -5   23.51    4.07
  -5  -6  -4   -0.41    0.71
  -5  -6  -4   63.09    8.13
  -5  -6  -3    8.91    2.88
  -5  -6  -3  320.92   18.37
  -5  -6  -2  204.22   12.22
  -5  -6  -2  200.01   11.69
  -5  -6  -2  222.64   16.24
  -5  -6  -1   29.24    4.62
  -5  -6  -1   28.95    4.38
  -5  -6  -1   23.25    5.07
  -5  -6   0   76.03    7.99
  -5  -6   0   75.31    9.27
  -5  -6   0   74.45    7.28
  -5  -6   1   19.64    3.89
  -5  -6   1   12.17    3.73
  -5  -6   2  133.70   12.56
  -5  -6   2  124.50   10.53
  -5  -6   3   16.58    4.67
  -5  -6   4   16.89    4.35
  -5  -6   4    9.14    4.02
  -5  -6   5    4.09    3.49
  -5  -5 -13   44.66    8.65
  -5  -5 -12   19.48    5.79
  -5  -5 -11    4.92    3.00
  -5  -5 -10   18.33    3.36
  -5  -5 -10   20.74    5.16
  -5  -5  -9  118.05    9.36
  -5  -5  -9  137.97   12.27
  -5  -5  -8   61.80    7.91
  -5  -5  -8   58.11    6.68
  -5  -5  -8   56.53    7.00
  -5  -5  -7   24.45    4.52
  -5  -5  -7   18.56    3.82
  -5  -5  -7   23.19    4.55
  -5  -5  -7   24.21    4.80
  -5  -5  -6    4.59    2.51
  -5  -5  -6    7.19    2.82
  -5  -5  -6    5.47    3.10
  -5  -5  -6    0.41    0.52
  -5  -5  -5  303.41   16.59
  -5  -5  -5  304.63   17.17
  -5  -5  -5  328.66   17.94
  -5  -5  -4  437.98   17.70
  -5  -5  -4  494.86   23.04
  -5  -5  -3  167.99    9.96
  -5  -5  -3  192.30   13.83
  -5  -5  -3  176.05   10.83
  -5  -5  -2   86.72    9.43
  -5  -5  -2   78.59    6.64
  -5  -5  -2   78.94    7.14
  -5  -5  -1   82.29    7.50
  -5  -5  -1   81.19    9.11
  -5  -5   0  140.41   10.18
  -5  -5   0  155.04   10.74
  -5  -5   0  178.60   13.63
  -5  -5   1   62.66    7.21
  -5  -5   1   65.50    8.09
  -5  -5   1   54.74    6.66
  -5  -5   2  117.78   11.31
  -5  -5   3   -0.88    1.52
  -5  -5   4   77.26    9.06
  -5  -5   4   56.28    8.42
  -5  -5   5   36.71    7.30
  -5  -5   6    1.17    2.29
  -5  -4 -13   21.77    6.10
  -5  -4 -12    2.72    3.27
  -5  -4 -11   33.82    6.74
  -5  -4 -10  113.72   11.39
  -5  -4  -9   82.44    6.98
  -5  -4  -9   64.41    8.29
  -5  -4  -8  228.79   13.00
  -5  -4  -8  220.30   14.03
  -5  -4  -8  220.02   14.51
  -5  -4  -7   79.80    7.58
  -5  -4  -7   79.63    8.05
  -5  -4  -7   80.21    7.36
  -5  -4  -7   84.06    9.05
  -5  -4  -6  485.69   21.27
  -5  -4  -6  488.91   21.03
  -5  -4  -6  478.28   22.08
  -5  -4  -5  120.39   10.03
  -5  -4  -5  119.85    9.23
  -5  -4  -5  130.34    8.15
  -5  -4  -5  129.95   10.24
  -5  -4  -4  225.49   13.81
  -5  -4  -4  217.35   10.42
  -5  -4  -3   85.66    7.47
  -5  -4  -3   90.61    8.70
  -5  -4  -3   78.93    5.75
  -5  -4  -2   93.26    6.46
  -5  -4  -2   92.23    7.68
  -5  -4  -2   99.80    9.35
  -5  -4  -1  422.33   16.68
  -5  -4  -1  432.72   20.01
  -5  -4  -1  433.08   18.81
  -5  -4  -1  472.11   22.04
  -5  -4   0  334.69   18.05
  -5  -4   0  371.34   19.42
  -5  -4   0  351.24   17.13
  -5  -4   1   27.41    4.77
  -5  -4   1   41.40    6.28
  -5  -4   2  206.88   14.48
  -5  -4   3    8.34    3.18
  -5  -4   3    8.97    3.22
  -5  -4   4   36.92    6.66
  -5  -4   4   41.59    6.38
  -5  -4   5   31.74    5.45
  -5  -4   5   33.59    6.67
  -5  -4   6    8.95    4.10
  -5  -3 -13    3.32    2.02
  -5  -3 -12   22.42    5.67
  -5  -3 -11  152.00   13.62
  -5  -3 -10  198.76   14.97
  -5  -3  -9   13.35    3.68
  -5  -3  -8   66.11    6.05
  -5  -3  -8   69.25    7.23
  -5  -3  -8   69.03    7.56
  -5  -3  -7  246.25   13.19
  -5  -3  -7  265.23   12.71
  -5  -3  -6  355.87   16.52
  -5  -3  -6  349.99   18.51
  -5  -3  -6  381.26   17.41
  -5  -3  -6  346.75   15.22
  -5  -3  -5  302.00   14.19
  -5  -3  -5  273.48   14.79
  -5  -3  -5  298.00   12.45
  -5  -3  -5  275.89   15.58
  -5  -3  -4   32.04    3.24
  -5  -3  -4   29.56    4.69
  -5  -3  -4   33.28    4.86
  -5  -3  -3  263.10    9.98
  -5  -3  -3  273.90   14.09
  -5  -3  -3  291.23   15.46
  -5  -3  -2  400.32   17.52
  -5  -3  -2  425.04   19.55
  -5  -3  -2  387.27   13.47
  -5  -3  -1  174.21    8.68
  -5  -3  -1  174.11   11.03
  -5  -3  -1  173.76   12.11
  -5  -3  -1  145.19   10.17
  -5  -3   0  231.72   13.58
  -5  -3   0  209.45   13.32
  -5  -3   0  233.86   14.32
  -5  -3   1   17.82    3.94
  -5  -3   1   20.05    4.18
  -5  -3   2    7.98    2.70
  -5  -3   2    8.94    3.14
  -5  -3   3   63.15    7.61
  -5  -3   3   68.53    8.02
  -5  -3   4   71.21    8.01
  -5  -3   4   59.30    8.03
  -5  -3   5    5.82    3.12
  -5  -3   5    7.33    2.54
  -5  -3   6    7.98    4.16
  -5  -3   7   16.24    5.50
  -5  -2 -13   37.61    7.59
  -5  -2 -12   32.72    6.89
  -5  -2 -11   83.86    9.94
  -5  -2 -10   -1.79    2.32
  -5  -2  -9   17.14    3.94
  -5  -2  -8  301.62   16.07
  -5  -2  -7  276.69   14.36
  -5  -2  -6  441.76   17.14
  -5  -2  -6  461.48   18.80
  -5  -2  -6  468.52   18.20
  -5  -2  -5   28.03    4.14
  -5  -2  -5   19.67    2.73
  -5  -2  -5   22.12    3.26
  -5  -2  -4  555.86   19.03
  -5  -2  -4  597.37   22.60
  -5  -2  -4  552.13   16.17
  -5  -2  -3  798.55   27.69
  -5  -2  -3  742.57   18.67
  -5  -2  -3  757.70   26.53
  -5  -2  -2  713.29   24.00
  -5  -2  -2  797.73   26.82
  -5  -2  -2  720.51   18.68
  -5  -2  -2  824.58   28.07
  -5  -2  -1   24.27    4.03
  -5  -2  -1   22.88    4.17
  -5  -2  -1   17.97    2.22
  -5  -2   0   36.89    5.24
  -5  -2   0   33.81    5.08
  -5  -2   0   32.69    4.68
  -5  -2   0   41.17    4.02
  -5  -2   1  491.99   19.05
  -5  -2   1  521.44   22.32
  -5  -2   1  487.09   21.42
  -5  -2   2  696.89   27.19
  -5  -2   2  684.29   25.92
  -5  -2   3  195.65   13.04
  -5  -2   3  190.23   13.40
  -5  -2   4    1.89    1.62
  -5  -2   4    0.69    1.56
  -5  -2   5   17.32    4.48
  -5  -2   6   20.55    5.59
  -5  -2   7   41.47    8.28
  -5  -1 -13   31.94    6.94
  -5  -1 -12   37.35    5.94
  -5  -1 -12   30.68    6.38
  -5  -1 -11    0.77    1.45
  -5  -1 -11    2.46    2.03
  -5  -1 -10   25.45    5.05
  -5  -1 -10   33.96    5.51
  -5  -1  -9  456.17   21.23
  -5  -1  -9  441.16   20.36
  -5  -1  -9  388.37   16.08
  -5  -1  -8  419.29   19.17
  -5  -1  -8  415.05   15.98
  -5  -1  -8  439.57   19.94
  -5  -1  -7  114.00    8.40
  -5  -1  -7  108.93    8.85
  -5  -1  -6   41.12    4.46
  -5  -1  -5  287.30   11.85
  -5  -1  -4  939.52   30.10
  -5  -1  -4  917.20   25.29
  -5  -1  -3  234.04   13.04
  -5  -1  -3  264.19   13.66
  -5  -1  -2  900.73   29.41
  -5  -1  -2  833.94   28.76
  -5  -1  -2  831.85   24.89
  -5  -1  -2  833.10   28.36
  -5  -1  -1  532.96   19.61
  -5  -1  -1  572.05   22.42
  -5  -1  -1  568.66   15.04
  -5  -1  -1  527.60   21.80
  -5  -1  -1  559.17   21.75
  -5  -1   0  367.81   16.48
  -5  -1   0  374.36   17.75
  -5  -1   0  374.75   13.35
  -5  -1   0  381.33   17.92
  -5  -1   1  231.46   12.37
  -5  -1   1  217.47   13.24
  -5  -1   1  217.22   12.81
  -5  -1   1  233.70   11.56
  -5  -1   2  149.95   11.17
  -5  -1   2  158.59   10.45
  -5  -1   2  154.32   10.81
  -5  -1   3   -1.41    2.22
  -5  -1   4   36.40    5.98
  -5  -1   5   60.19    8.26
  -5  -1   6   72.50    9.83
  -5  -1   7    1.58    1.82
  -5   0 -13   26.89    6.62
  -5   0 -12    5.51    2.96
  -5   0 -12    3.02    2.46
  -5   0 -11  104.47   10.17
  -5   0 -11   93.40   10.31
  -5   0 -10  120.39    8.80
  -5   0 -10  122.40   10.92
  -5   0 -10  128.76   11.38
  -5   0  -9  338.84   18.20
  -5   0  -9  331.86   15.58
  -5   0  -8   65.18    7.35
  -5   0  -8   67.22    7.03
  -5   0  -7  124.85    9.79
  -5   0  -7  104.09    8.93
  -5   0  -7  122.30    8.42
  -5   0  -6  362.09   15.78
  -5   0  -6  345.10   13.17
  -5   0  -6  341.00   11.91
  -5   0  -5  965.99   26.27
  -5   0  -5  977.57   31.83
  -5   0  -4 1299.27   31.54
  -5   0  -4 1328.05   39.94
  -5   0  -3  102.67    8.22
  -5   0  -3   94.67    7.84
  -5   0  -2  468.42   15.66
  -5   0  -2  554.68   20.86
  -5   0  -1  806.41   19.53
  -5   0  -1  786.80   24.24
  -5   0  -1  858.55   28.70
  -5   0  -1  822.13   27.60
  -5   0   0 1208.08   35.73
  -5   0   0 1331.17   40.29
  -5   0   0 1239.09   32.07
  -5   0   0 1279.72   37.79
  -5   0   1  175.61   10.62
  -5   0   1  144.18    9.85
  -5   0   1  167.64    9.18
  -5   0   2   13.29    2.89
  -5   0   2    7.10    2.12
  -5   0   2    8.15    2.27
  -5   0   3   65.52    6.08
  -5   0   3   68.87    7.32
  -5   0   4  189.86   13.78
  -5   0   5   67.39    8.65
  -5   0   6    2.46    2.45
  -5   0   7    2.59    3.36
  -5   0   8    1.92    2.84
  -5   1 -13    0.77    1.84
  -5   1 -12   44.27    7.16
  -5   1 -12   48.34    7.87
  -5   1 -11  126.41   12.16
  -5   1 -11  145.64   12.76
  -5   1 -10  144.96   12.38
  -5   1 -10  120.72   11.12
  -5   1  -9   12.89    3.41
  -5   1  -9   11.90    2.85
  -5   1  -9   15.31    3.82
  -5   1  -8   32.01    4.78
  -5   1  -8   36.81    4.95
  -5   1  -8   32.27    5.00
  -5   1  -8   36.26    5.88
  -5   1  -7  723.05   25.95
  -5   1  -7  700.62   27.38
  -5   1  -7  827.98   30.34
  -5   1  -7  783.19   25.68
  -5   1  -6  771.12   18.77
  -5   1  -6  748.01   24.84
  -5   1  -5  177.27    7.64
  -5   1  -5  195.53   12.14
  -5   1  -4    9.47    1.07
  -5   1  -4    8.31    2.35
  -5   1  -4   10.64    2.75
  -5   1  -3   59.80    6.15
  -5   1  -3   66.15    6.51
  -5   1  -3   71.27    6.75
  -5   1  -2 1349.67   33.41
  -5   1  -2 1499.09   41.52
  -5   1  -1  110.04    4.96
  -5   1  -1  106.29    6.36
  -5   1  -1  111.43    8.82
  -5   1   0  100.18    7.08
  -5   1   0   97.06    5.78
  -5   1   0  102.08    8.69
  -5   1   1   24.04    3.23
  -5   1   2  242.54   13.86
  -5   1   2  244.17   12.99
  -5   1   2  264.30   13.32
  -5   1   3  338.96   17.14
  -5   1   3  344.54   15.57
  -5   1   4  210.30   11.43
  -5   1   4  233.31   15.18
  -5   1   5   15.37    2.62
  -5   1   5   17.04    4.27
  -5   1   6    2.05    1.45
  -5   1   7   28.72    6.33
  -5   1   8   33.86    7.60
  -5   2 -12   71.74    9.71
  -5   2 -12   65.59    9.31
  -5   2 -11   68.40    9.12
  -5   2 -11   62.53    8.58
  -5   2 -10   13.22    4.29
  -5   2 -10   14.95    4.00
  -5   2  -9   34.87    5.07
  -5   2  -9   35.34    5.73
  -5   2  -9   37.68    6.42
  -5   2  -8   56.77    6.76
  -5   2  -8   75.56    7.31
  -5   2  -8   71.84    7.47
  -5   2  -8   68.83    8.41
  -5   2  -7  602.21   24.80
  -5   2  -7  620.14   24.45
  -5   2  -7  612.44   22.34
  -5   2  -6  302.51   15.37
  -5   2  -6  333.15   17.75
  -5   2  -6  306.08   16.13
  -5   2  -6  318.27   13.02
  -5   2  -5   16.79    2.17
  -5   2  -5   14.24    3.34
  -5   2  -5   17.60    3.56
  -5   2  -4  281.18   13.95
  -5   2  -4  284.06    7.13
  -5   2  -4  265.98   14.52
  -5   2  -3  438.02   15.66
  -5   2  -3  445.34   16.37
  -5   2  -3  444.93   16.64
  -5   2  -2 1271.05   30.62
  -5   2  -2 1284.33   38.08
  -5   2  -2 1331.32   38.90
  -5   2  -1  171.83    7.75
  -5   2  -1  166.12    7.95
  -5   2  -1  175.53   11.13
  -5   2   0   42.19    3.99
  -5   2   0   43.26    4.38
  -5   2   0   50.00    6.07
  -5   2   1  557.97   19.82
  -5   2   2  368.72   17.25
  -5   2   2  380.75   17.00
  -5   2   3   49.98    6.25
  -5   2   4    0.30    1.92
  -5   2   5   92.43    7.24
  -5   2   5   95.89   10.13
  -5   2   6   37.16    6.82
  -5   2   7   28.70    6.30
  -5   2   8   -0.66    2.42
  -5   3 -12   24.87    5.92
  -5   3 -12   28.79    6.29
  -5   3 -11   11.56    4.08
  -5   3 -11    6.39    3.27
  -5   3 -10   67.40    8.33
  -5   3 -10   84.02   10.50
  -5   3  -9  343.82   18.49
  -5   3  -9  326.66   16.99
  -5   3  -8  381.45   18.82
  -5   3  -8  392.00   22.00
  -5   3  -7   26.50    5.27
  -5   3  -7   27.18    4.67
  -5   3  -6    2.38    2.60
  -5   3  -6    2.05    1.66
  -5   3  -5  545.17   22.70
  -5   3  -5  574.42   24.96
  -5   3  -4 1119.24   34.83
  -5   3  -4 1098.46   37.23
  -5   3  -4 1117.78   35.95
  -5   3  -3  531.39   21.91
  -5   3  -3  588.32   21.82
  -5   3  -3  531.61   22.22
  -5   3  -3  525.22   20.26
  -5   3  -2   64.72    3.81
  -5   3  -2   64.35    6.48
  -5   3  -2   74.87    6.77
  -5   3  -1  158.86    8.47
  -5   3  -1  145.82   10.08
  -5   3  -1  138.80    7.26
  -5   3  -1  144.33    9.66
  -5   3   0  380.46   15.06
  -5   3   0  356.02   14.49
  -5   3   0  387.16   18.11
  -5   3   1  547.37   20.48
  -5   3   2   57.78    6.20
  -5   3   2   53.98    5.96
  -5   3   3   10.68    2.89
  -5   3   4   19.82    4.39
  -5   3   5   36.32    6.23
  -5   3   6  141.86   13.36
  -5   3   7    2.67    2.42
  -5   3   8    3.46    2.81
  -5   4 -11   26.57    5.92
  -5   4 -11   29.64    6.60
  -5   4 -10  102.44   10.58
  -5   4 -10  128.66   13.28
  -5   4  -9  127.16   10.03
  -5   4  -9  149.95   14.09
  -5   4  -8   67.09    9.03
  -5   4  -8   61.39    5.60
  -5   4  -8   60.62    7.02
  -5   4  -7  105.98   11.15
  -5   4  -7  105.95    6.72
  -5   4  -6   19.76    2.42
  -5   4  -6   27.14    5.39
  -5   4  -5 1038.72   26.00
  -5   4  -5 1115.49   38.89
  -5   4  -4  470.34   14.85
  -5   4  -4  478.09   21.44
  -5   4  -4  478.46   13.00
  -5   4  -4  533.17   23.34
  -5   4  -4  504.54   20.14
  -5   4  -3    1.28    0.64
  -5   4  -3   -0.02    1.07
  -5   4  -3    1.13    0.63
  -5   4  -3    0.91    1.40
  -5   4  -3    0.48    1.07
  -5   4  -3    1.04    1.22
  -5   4  -2  141.26    6.57
  -5   4  -2  143.93    5.66
  -5   4  -2  153.71   10.03
  -5   4  -2  152.70   10.81
  -5   4  -2  151.39   10.84
  -5   4  -1  189.49   12.12
  -5   4  -1  154.10    8.04
  -5   4  -1  172.39   10.06
  -5   4  -1  178.65   11.23
  -5   4  -1  170.26   11.02
  -5   4   0  566.57   19.99
  -5   4   0  610.27   21.85
  -5   4   0  594.10   23.61
  -5   4   1  123.01    9.00
  -5   4   2   17.04    3.52
  -5   4   2   18.38    3.59
  -5   4   3  183.02   12.83
  -5   4   4  178.08   13.60
  -5   4   5   21.02    4.89
  -5   4   6   10.26    3.98
  -5   4   7    6.17    3.60
  -5   4   8    8.54    3.86
  -5   5 -10   61.55    9.75
  -5   5  -9   54.55    8.79
  -5   5  -9   61.04    7.17
  -5   5  -8    4.20    1.85
  -5   5  -8    5.04    2.92
  -5   5  -7  405.34   15.67
  -5   5  -7  416.44   23.85
  -5   5  -6  479.73   16.42
  -5   5  -6  477.53   25.10
  -5   5  -5   13.80    2.13
  -5   5  -5   14.28    3.98
  -5   5  -4   76.55    5.38
  -5   5  -4   67.58    6.64
  -5   5  -4   82.54    9.02
  -5   5  -4   81.47    4.98
  -5   5  -3   77.48    4.97
  -5   5  -3   74.94    5.07
  -5   5  -3   85.10    6.65
  -5   5  -3   83.99    8.64
  -5   5  -2  778.61   26.27
  -5   5  -2  778.28   29.05
  -5   5  -2  705.80   20.66
  -5   5  -2  773.14   28.89
  -5   5  -1  534.71   22.29
  -5   5  -1  525.66   22.73
  -5   5  -1  557.48   21.58
  -5   5  -1  538.41   21.51
  -5   5  -1  501.96   16.43
  -5   5   0  131.57    9.67
  -5   5   0  136.97    9.78
  -5   5   0  135.65   10.01
  -5   5   1    3.87    2.00
  -5   5   1    3.63    1.51
  -5   5   2   59.62    6.99
  -5   5   2   49.33    5.93
  -5   5   3  196.26   13.73
  -5   5   4   46.06    6.96
  -5   5   5   46.66    7.34
  -5   5   6    1.91    2.32
  -5   5   7   10.67    3.96
  -5   5   8   18.43    5.81
  -5   6  -9   28.61    7.04
  -5   6  -8  131.30   13.61
  -5   6  -7  152.15   14.37
  -5   6  -7  137.74    8.71
  -5   6  -6  278.97   12.47
  -5   6  -6  276.18   19.32
  -5   6  -5    7.41    3.28
  -5   6  -5    8.60    2.00
  -5   6  -4   54.71    5.70
  -5   6  -4   45.88    4.68
  -5   6  -4   47.96    4.43
  -5   6  -4   55.57    7.71
  -5   6  -3  569.08   19.10
  -5   6  -3  618.85   27.16
  -5   6  -3  599.55   19.81
  -5   6  -3  580.20   20.40
  -5   6  -2  489.77   16.99
  -5   6  -2  546.78   24.45
  -5   6  -2  546.46   20.60
  -5   6  -1   95.89    6.41
  -5   6  -1  100.09    9.22
  -5   6  -1  104.65    9.43
  -5   6  -1  114.14    8.48
  -5   6   0   26.58    4.29
  -5   6   0   23.84    3.28
  -5   6   0   28.40    4.70
  -5   6   0   24.82    4.68
  -5   6   1  120.39    9.06
  -5   6   1  117.71    9.01
  -5   6   1  129.61   10.57
  -5   6   1  121.89   10.03
  -5   6   2  263.23   15.19
  -5   6   2  281.08   16.55
  -5   6   3  121.70   11.11
  -5   6   4   12.16    4.33
  -5   6   5   62.04    8.85
  -5   6   6   41.39    7.32
  -5   6   7   21.85    5.94
  -5   6   8    6.41    3.78
  -5   7  -8   83.60   11.38
  -5   7  -7   81.66   10.95
  -5   7  -6    3.66    2.80
  -5   7  -6    3.43    1.40
  -5   7  -5  154.93   10.26
  -5   7  -5  167.59    9.66
  -5   7  -5  183.51   15.39
  -5   7  -4  374.03   16.18
  -5   7  -4  394.98   15.97
  -5   7  -3   30.03    3.66
  -5   7  -3   31.89    4.18
  -5   7  -3   39.13    6.54
  -5   7  -2   20.32    3.42
  -5   7  -2   18.45    3.12
  -5   7  -2   28.60    5.28
  -5   7  -1   92.69    9.31
  -5   7  -1   83.59    7.17
  -5   7  -1   75.39    6.31
  -5   7   0  173.45   13.05
  -5   7   0  171.41   12.14
  -5   7   0  169.35   11.04
  -5   7   1  313.43   15.46
  -5   7   1  348.07   17.09
  -5   7   1  358.56   17.67
  -5   7   1  317.05   18.45
  -5   7   2   33.14    5.88
  -5   7   3    3.92    3.78
  -5   7   4    4.00    2.68
  -5   7   5   53.64    8.28
  -5   7   6   11.42    4.27
  -5   7   7    5.39    3.53
  -5   8  -7    7.22    3.20
  -5   8  -6   63.47    9.56
  -5   8  -5  119.44   13.16
  -5   8  -5  118.92    8.51
  -5   8  -4  103.27    8.06
  -5   8  -4  109.74   12.07
  -5   8  -4  111.95    7.61
  -5   8  -3   16.29    3.07
  -5   8  -3   15.54    4.45
  -5   8  -3   15.26    3.08
  -5   8  -2   -0.15    1.31
  -5   8  -2    1.61    1.29
  -5   8  -2    0.53    1.56
  -5   8  -1  124.73    8.92
  -5   8  -1  139.82   11.90
  -5   8  -1  138.18    8.94
  -5   8   0  140.62   11.34
  -5   8   0  116.93    8.75
  -5   8   0  120.34    8.85
  -5   8   0  114.93   11.25
  -5   8   1   31.78    4.73
  -5   8   1   26.61    4.70
  -5   8   1   37.57    6.47
  -5   8   1   28.45    4.37
  -5   8   2    1.93    1.48
  -5   8   2    7.80    2.69
  -5   8   2    4.19    2.01
  -5   8   2    2.78    1.83
  -5   8   3   13.03    3.99
  -5   8   4   47.76    7.76
  -5   8   5   20.92    5.32
  -5   8   6   18.74    5.51
  -5   8   7    5.02    3.28
  -5   9  -6   44.84    8.53
  -5   9  -5   65.75    9.87
  -5   9  -4    3.50    1.99
  -5   9  -4    7.24    3.91
  -5   9  -3   45.41    5.89
  -5   9  -3   48.86    7.87
  -5   9  -2  137.22   12.91
  -5   9  -2  139.84   10.42
  -5   9  -1   52.10    7.54
  -5   9   0   89.95    9.38
  -5   9   0   71.27    9.54
  -5   9   0   94.42    7.11
  -5   9   1   11.49    2.74
  -5   9   1    6.03    2.47
  -5   9   1    8.07    3.27
  -5   9   2   45.19    5.90
  -5   9   2   34.56    5.01
  -5   9   2   40.52    7.19
  -5   9   3   58.39    8.93
  -5   9   3   70.62    7.99
  -5   9   4   16.31    4.89
  -5   9   5    1.05    2.27
  -5   9   6    8.20    4.30
  -5  10  -4   20.58    5.51
  -5  10  -3   77.51    7.99
  -5  10  -3   74.99   10.29
  -5  10  -2   56.37    7.02
  -5  10  -2   56.60    8.53
  -5  10  -1    8.48    3.27
  -5  10  -1    7.94    3.45
  -5  10   0    2.11    1.29
  -5  10   1   15.03    3.80
  -5  10   1   20.90    5.45
  -5  10   2   43.70    6.05
  -5  10   2   50.04    8.50
  -5  10   3   34.08    6.98
  -5  10   4    0.76    1.67
  -5  10   5    1.48    2.70
  -5  11  -3   50.58    8.90
  -5  11  -2   16.96    5.40
  -5  11  -1    2.55    2.25
  -5  11  -1   -0.94    2.29
  -5  11   0   28.18    5.73
  -5  11   0   22.31    5.56
  -5  11   1   21.75    5.09
  -5  11   1   27.47    6.71
  -5  11   2    3.45    3.06
  -5  11   3    0.84    2.24
  -5  11   4    2.01    2.34
  -5  12  -1   22.70    5.77
  -5  12   0   22.29    5.44
  -4 -12 -10    4.10    3.40
  -4 -12  -9    2.64    4.14
  -4 -12  -8   13.32    5.07
  -4 -12  -7   15.08    5.49
  -4 -12  -6   -2.90    3.05
  -4 -12  -5    1.44    1.96
  -4 -12  -4   16.20    5.60
  -4 -11 -10    5.14    3.39
  -4 -11  -9   10.49    4.29
  -4 -11  -8    3.93    2.98
  -4 -11  -8    4.77    2.83
  -4 -11  -7    1.29    2.20
  -4 -11  -6    5.15    3.96
  -4 -11  -5   13.77    4.99
  -4 -11  -4    6.91    3.10
  -4 -11  -3   45.62    8.88
  -4 -11  -2   -1.86    2.69
  -4 -11  -1    5.13    3.14
  -4 -11   0   27.75    7.49
  -4 -10 -10   10.24    3.65
  -4 -10 -10    8.73    3.96
  -4 -10 -10   17.30    5.02
  -4 -10  -9    6.39    3.06
  -4 -10  -9    5.04    2.43
  -4 -10  -9    1.23    1.74
  -4 -10  -8    0.34    1.81
  -4 -10  -8    1.25    2.34
  -4 -10  -7   13.00    4.53
  -4 -10  -7    7.03    3.98
  -4 -10  -6   83.63   11.09
  -4 -10  -5   63.64    9.99
  -4 -10  -4   31.16    7.23
  -4 -10  -3    0.34    2.04
  -4 -10  -2   39.39    8.03
  -4 -10  -1   35.58    7.53
  -4 -10   0   14.68    5.24
  -4 -10   1   -1.31    2.52
  -4 -10   2   -4.33    4.42
  -4 -10   3   13.94    5.05
  -4  -9 -11   21.17    5.47
  -4  -9 -10   16.07    4.53
  -4  -9 -10   23.67    6.25
  -4  -9 -10   13.34    3.89
  -4  -9  -9    3.87    3.66
  -4  -9  -9    0.82    1.32
  -4  -9  -9   -0.19    1.52
  -4  -9  -8    8.76    3.04
  -4  -9  -8    4.68    2.62
  -4  -9  -7   41.65    7.43
  -4  -9  -7   39.47    7.24
  -4  -9  -6   53.34    8.52
  -4  -9  -6   51.33    8.23
  -4  -9  -5    1.91    1.93
  -4  -9  -4   39.56    7.62
  -4  -9  -3  109.29   12.45
  -4  -9  -2   27.66    6.66
  -4  -9  -1  106.87   12.75
  -4  -9   0    6.40    4.16
  -4  -9   1   17.23    5.19
  -4  -9   2   38.74    7.54
  -4  -9   3    4.49    3.26
  -4  -9   4    4.49    3.15
  -4  -8 -11    0.05    2.40
  -4  -8 -10    1.21    2.10
  -4  -8 -10    0.47    1.79
  -4  -8  -9   65.20    9.54
  -4  -8  -9   46.10    6.98
  -4  -8  -9   56.23    7.83
  -4  -8  -8   37.06    6.00
  -4  -8  -8   45.61    7.69
  -4  -8  -8   53.33    7.85
  -4  -8  -7   17.76    5.18
  -4  -8  -7   12.57    3.48
  -4  -8  -6    3.40    2.46
  -4  -8  -6   -0.87    2.13
  -4  -8  -5    2.63    2.66
  -4  -8  -4  217.41   16.86
  -4  -8  -3   71.95    9.85
  -4  -8  -2   30.29    6.66
  -4  -8  -1   18.95    5.12
  -4  -8   0   11.36    4.23
  -4  -8   0   10.33    2.09
  -4  -8   1   62.19    9.22
  -4  -8   1   57.31    5.35
  -4  -8   2   18.89    3.52
  -4  -8   2   22.55    5.88
  -4  -8   3    4.47    2.54
  -4  -8   4    6.92    3.71
  -4  -7 -12   -2.02    2.40
  -4  -7 -11    2.11    2.24
  -4  -7 -10   23.38    4.24
  -4  -7 -10   43.38    7.57
  -4  -7  -9   70.12    9.57
  -4  -7  -9   67.40    7.71
  -4  -7  -8  135.17   12.90
  -4  -7  -8  135.56   11.58
  -4  -7  -8  134.70   11.52
  -4  -7  -7   15.97    3.99
  -4  -7  -7    8.55    3.11
  -4  -7  -7   12.75    3.86
  -4  -7  -6   25.76    5.13
  -4  -7  -6   27.30    4.69
  -4  -7  -6   37.14    6.21
  -4  -7  -5   45.38    6.94
  -4  -7  -5   57.34    6.85
  -4  -7  -5   56.25    7.81
  -4  -7  -4  233.07   14.12
  -4  -7  -4  224.39   16.19
  -4  -7  -3  124.45   10.07
  -4  -7  -3  137.27   12.54
  -4  -7  -2    1.61    2.00
  -4  -7  -2    2.53    2.12
  -4  -7  -1  301.77   19.53
  -4  -7  -1  286.51   12.57
  -4  -7  -1  274.24   16.23
  -4  -7   0   34.44    6.50
  -4  -7   0   35.31    4.17
  -4  -7   1  189.49   10.88
  -4  -7   1  192.61   15.68
  -4  -7   2   25.42    4.13
  -4  -7   2   34.83    6.74
  -4  -7   3    9.48    2.89
  -4  -7   3   12.02    4.14
  -4  -7   4   19.61    4.87
  -4  -6 -12   17.80    5.47
  -4  -6 -11   38.48    7.73
  -4  -6 -10   51.44    8.35
  -4  -6 -10   54.76    5.63
  -4  -6  -9   43.07    7.22
  -4  -6  -9   40.18    5.42
  -4  -6  -8    1.07    1.48
  -4  -6  -8    0.52    1.18
  -4  -6  -7   83.85    9.25
  -4  -6  -7  105.61    9.58
  -4  -6  -7   87.13    8.87
  -4  -6  -7   94.72    9.10
  -4  -6  -6  324.66   18.71
  -4  -6  -6  350.89   17.56
  -4  -6  -6  345.87   18.68
  -4  -6  -6  344.57   17.67
  -4  -6  -5  251.82   14.49
  -4  -6  -5  245.99   15.41
  -4  -6  -5  247.44   14.00
  -4  -6  -5  260.99   16.24
  -4  -6  -4   31.53    4.57
  -4  -6  -4   41.43    6.35
  -4  -6  -3    5.59    2.92
  -4  -6  -3    3.72    1.83
  -4  -6  -2  142.55    8.63
  -4  -6  -2  148.13   10.23
  -4  -6  -2  172.88   13.27
  -4  -6  -1  364.18   15.04
  -4  -6  -1  397.08   21.45
  -4  -6  -1  363.45   17.67
  -4  -6   0  101.97    9.15
  -4  -6   0  118.82    8.17
  -4  -6   0  117.06   11.33
  -4  -6   1   34.18    4.60
  -4  -6   1   33.57    6.18
  -4  -6   2   15.99    3.41
  -4  -6   2    9.87    3.81
  -4  -6   3   86.54    9.93
  -4  -6   4   80.57    9.21
  -4  -6   5   23.78    5.10
  -4  -6   5   14.21    4.42
  -4  -6   6    2.21    2.39
  -4  -5 -12   22.80    5.78
  -4  -5 -11   65.41    9.47
  -4  -5 -10   59.73    5.23
  -4  -5 -10   57.12    8.66
  -4  -5  -9    2.65    1.64
  -4  -5  -9    0.67    1.38
  -4  -5  -8   66.01    8.11
  -4  -5  -8   63.30    6.37
  -4  -5  -7  288.25   17.01
  -4  -5  -7  294.83   16.27
  -4  -5  -7  315.40   16.10
  -4  -5  -6  413.65   20.15
  -4  -5  -6  420.16   18.88
  -4  -5  -6  433.54   19.90
  -4  -5  -6  417.61   19.70
  -4  -5  -5   80.04    7.67
  -4  -5  -5   81.97    7.98
  -4  -5  -4   51.54    6.23
  -4  -5  -4   53.98    5.67
  -4  -5  -4   59.56    7.02
  -4  -5  -3   64.75    7.47
  -4  -5  -3   65.93    6.10
  -4  -5  -2  556.12   20.97
  -4  -5  -2  572.70   20.25
  -4  -5  -1  175.15   13.10
  -4  -5  -1  171.74    9.82
  -4  -5   0   65.79    6.12
  -4  -5   0   64.23    7.87
  -4  -5   0   56.49    6.88
  -4  -5   0   58.03    6.20
  -4  -5   1  280.83   16.88
  -4  -5   1  235.56   14.04
  -4  -5   1  241.76   13.32
  -4  -5   2   57.61    7.72
  -4  -5   3   67.89    8.09
  -4  -5   4   44.40    6.48
  -4  -5   5    0.84    1.67
  -4  -5   5    1.02    1.27
  -4  -5   6   30.81    6.97
  -4  -4 -12   40.93    7.83
  -4  -4 -11   18.07    5.16
  -4  -4 -10   16.51    4.42
  -4  -4  -9  285.68   18.10
  -4  -4  -9  276.36   12.17
  -4  -4  -8  210.15   14.06
  -4  -4  -8  228.05   11.91
  -4  -4  -8  227.11   14.95
  -4  -4  -7  249.55   14.99
  -4  -4  -7  249.76   12.99
  -4  -4  -7  248.73   14.25
  -4  -4  -6   29.61    4.87
  -4  -4  -6   30.48    4.38
  -4  -4  -5    0.53    0.83
  -4  -4  -5    1.04    0.90
  -4  -4  -5    0.94    1.35
  -4  -4  -4  992.50   31.33
  -4  -4  -4  952.56   32.15
  -4  -4  -4  910.97   28.13
  -4  -4  -3  564.47   19.57
  -4  -4  -3  641.41   24.51
  -4  -4  -2  295.90   12.80
  -4  -4  -2  326.80   16.75
  -4  -4  -2  311.25   13.76
  -4  -4  -1    3.61    1.58
  -4  -4  -1    3.38    1.73
  -4  -4  -1    2.80    1.90
  -4  -4  -1    1.27    0.90
  -4  -4   0  132.63    9.01
  -4  -4   0  129.08    8.85
  -4  -4   0  140.75   10.44
  -4  -4   0  135.76   10.67
  -4  -4   1  488.55   22.23
  -4  -4   1  446.96   21.08
  -4  -4   2  420.43   20.45
  -4  -4   3  290.93   16.88
  -4  -4   4    2.48    2.04
  -4  -4   4    2.45    2.72
  -4  -4   5   49.04    6.39
  -4  -4   5   50.11    8.08
  -4  -4   6   48.04    8.44
  -4  -4   7   27.43    7.07
  -4  -3 -12    1.24    1.94
  -4  -3 -11    6.52    3.37
  -4  -3 -10   75.73    9.28
  -4  -3  -9   81.99    9.08
  -4  -3  -8  361.90   14.05
  -4  -3  -8  346.51   18.35
  -4  -3  -8  365.81   18.84
  -4  -3  -7   34.04    5.04
  -4  -3  -7   37.83    4.37
  -4  -3  -7   35.55    4.92
  -4  -3  -6  383.76   17.41
  -4  -3  -6  407.41   16.57
  -4  -3  -5  968.19   30.24
  -4  -3  -5  936.14   28.73
  -4  -3  -5  981.45   30.51
  -4  -3  -4 1200.87   34.64
  -4  -3  -4 1245.45   36.11
  -4  -3  -4 1136.27   31.83
  -4  -3  -3  833.05   23.68
  -4  -3  -3  840.06   26.80
  -4  -3  -3  877.14   29.10
  -4  -3  -2   40.61    3.60
  -4  -3  -2   41.95    5.26
  -4  -3  -2   41.67    4.48
  -4  -3  -1   73.04    5.29
  -4  -3  -1   75.19    7.26
  -4  -3  -1   71.06    6.09
  -4  -3   0 1340.12   30.25
  -4  -3   0 1230.91   26.61
  -4  -3   1  439.44   19.81
  -4  -3   1  430.29   19.45
  -4  -3   2   19.04    3.81
  -4  -3   2   20.75    4.22
  -4  -3   3  379.59   18.65
  -4  -3   3  359.68   18.79
  -4  -3   4   67.65    7.25
  -4  -3   4   69.71    8.38
  -4  -3   5  141.11   13.21
  -4  -3   5  132.64   10.19
  -4  -3   6   43.00    7.70
  -4  -3   7    0.08    1.87
  -4  -2 -13    0.85    2.20
  -4  -2 -12    3.43    2.75
  -4  -2 -11   84.98    7.68
  -4  -2 -11   75.85    9.67
  -4  -2 -10  292.51   18.76
  -4  -2 -10  289.35   14.97
  -4  -2  -9  183.62   13.54
  -4  -2  -9  184.53    7.99
  -4  -2  -9  183.29   11.17
  -4  -2  -8    4.62    2.22
  -4  -2  -8    2.45    1.35
  -4  -2  -7  280.83   14.66
  -4  -2  -7  277.32   14.46
  -4  -2  -6  292.75   13.94
  -4  -2  -6  299.42   12.96
  -4  -2  -6  272.57   13.55
  -4  -2  -5  800.33   25.45
  -4  -2  -5  779.72   24.66
  -4  -2  -5  863.40   26.39
  -4  -2  -4   23.41    3.13
  -4  -2  -4   23.29    3.52
  -4  -2  -4   24.49    2.77
  -4  -2  -3  149.91    8.05
  -4  -2  -3  155.59    9.23
  -4  -2  -3  149.13    9.43
  -4  -2  -3  148.40    6.35
  -4  -2  -2  623.54   22.61
  -4  -2  -2  628.72   16.63
  -4  -2  -2  618.03   21.58
  -4  -2  -1 1169.00   30.12
  -4  -2  -1 1233.06   34.66
  -4  -2  -1 1271.03   36.93
  -4  -2  -1 1247.18   35.18
  -4  -2   0   78.55    6.82
  -4  -2   0   86.26    7.35
  -4  -2   0   95.00    7.44
  -4  -2   1    5.45    2.13
  -4  -2   1    6.51    2.10
  -4  -2   2   59.21    6.70
  -4  -2   2   58.61    6.24
  -4  -2   2   55.90    6.04
  -4  -2   3  136.61   10.60
  -4  -2   3  152.13   10.58
  -4  -2   4  223.74   13.02
  -4  -2   4  220.90   15.08
  -4  -2   5   77.04    7.15
  -4  -2   5   78.47    9.44
  -4  -2   6   12.94    4.13
  -4  -2   7   23.54    6.03
  -4  -2   8   20.51    6.31
  -4  -1 -12   63.58    9.71
  -4  -1 -11  114.39    9.59
  -4  -1 -11  103.44   11.67
  -4  -1 -10   55.22    6.62
  -4  -1 -10   57.76    7.86
  -4  -1  -9    1.35    0.94
  -4  -1  -9    1.39    1.57
  -4  -1  -9    2.58    2.09
  -4  -1  -8  159.88    8.52
  -4  -1  -8  188.43   11.54
  -4  -1  -8  164.14   11.78
  -4  -1  -7  579.52   19.00
  -4  -1  -7  615.48   23.31
  -4  -1  -7  631.05   22.91
  -4  -1  -6  547.27   17.90
  -4  -1  -6  570.07   20.55
  -4  -1  -6  572.93   21.05
  -4  -1  -5  805.09   24.66
  -4  -1  -5  841.20   26.57
  -4  -1  -4  125.74    6.82
  -4  -1  -4  136.77    8.27
  -4  -1  -4  135.69    9.03
  -4  -1  -3  756.44   21.22
  -4  -1  -3  791.94   25.02
  -4  -1  -3  781.03   25.13
  -4  -1  -2 1261.99   33.40
  -4  -1  -2 1285.38   37.34
  -4  -1  -2 1401.52   37.28
  -4  -1  -2 1357.26   37.53
  -4  -1  -1  860.57   27.17
  -4  -1  -1  834.43   24.46
  -4  -1  -1  805.60   19.70
  -4  -1  -1  805.03   26.02
  -4  -1  -1  806.79   26.01
  -4  -1   0  119.34    8.47
  -4  -1   0  129.16    8.14
  -4  -1   0  120.73    7.85
  -4  -1   0  115.93    6.13
  -4  -1   1   33.35    4.35
  -4  -1   1   24.40    3.35
  -4  -1   1   28.77    3.53
  -4  -1   2  671.04   24.99
  -4  -1   2  657.20   23.60
  -4  -1   2  641.85   23.51
  -4  -1   3  325.71   15.20
  -4  -1   3  311.17   16.83
  -4  -1   3  314.99   16.45
  -4  -1   4  149.05   12.15
  -4  -1   5   51.57    7.40
  -4  -1   6    6.78    2.96
  -4  -1   7   44.68    8.07
  -4  -1   8   45.97    9.10
  -4   0 -12   78.06   10.63
  -4   0 -11   21.32    5.49
  -4   0 -11   38.80    6.08
  -4   0 -10    1.31    1.64
  -4   0 -10   -2.44    1.98
  -4   0 -10   -0.90    1.59
  -4   0  -9   50.33    6.72
  -4   0  -9   61.39    7.00
  -4   0  -8  482.02   21.81
  -4   0  -8  494.90   21.59
  -4   0  -7  403.96   17.87
  -4   0  -7  383.49   15.71
  -4   0  -7  439.68   19.18
  -4   0  -6   35.45    3.96
  -4   0  -6   35.85    4.80
  -4   0  -6   30.28    4.27
  -4   0  -6   38.85    4.38
  -4   0  -5  638.75   22.55
  -4   0  -5  597.49   20.03
  -4   0  -5  593.62   19.26
  -4   0  -5  636.42   22.49
  -4   0  -4  281.84   13.65
  -4   0  -4  261.24   11.70
  -4   0  -4  290.56   10.14
  -4   0  -4  289.05   13.33
  -4   0  -3 1214.59   35.71
  -4   0  -3 1221.57   29.10
  -4   0  -3 1296.35   35.88
  -4   0  -3 1258.60   35.85
  -4   0  -2 1880.38   44.27
  -4   0  -2 2018.29   50.39
  -4   0  -1  136.66    6.96
  -4   0  -1  139.25    8.51
  -4   0  -1  141.44    8.79
  -4   0   0  249.87   11.23
  -4   0   0  251.76    9.26
  -4   0   0  255.89   12.18
  -4   0   1 1031.20   29.23
  -4   0   1  982.00   31.04
  -4   0   2  300.29   13.15
  -4   0   2  309.58   14.23
  -4   0   2  308.27   15.09
  -4   0   3  193.64   12.62
  -4   0   3  208.49   10.12
  -4   0   3  207.50   12.70
  -4   0   4    8.65    2.88
  -4   0   5   80.18    9.40
  -4   0   6  190.26   15.54
  -4   0   7   49.73    8.23
  -4   0   8    2.98    2.44
  -4   1 -12   14.91    4.76
  -4   1 -12   21.29    5.04
  -4   1 -11    7.54    3.37
  -4   1 -11    9.20    2.97
  -4   1 -10  159.82   13.40
  -4   1 -10  137.40   11.91
  -4   1  -9  284.58   16.96
  -4   1  -9  255.58   16.40
  -4   1  -9  254.62   14.21
  -4   1  -8  497.80   22.31
  -4   1  -8  562.05   24.03
  -4   1  -8  494.97   20.56
  -4   1  -7   93.50    7.90
  -4   1  -7   92.59    8.61
  -4   1  -6   15.46    2.84
  -4   1  -6   12.82    3.12
  -4   1  -6   12.02    2.77
  -4   1  -5  967.65   30.12
  -4   1  -5 1029.77   28.10
  -4   1  -5  954.87   30.87
  -4   1  -4 1219.22   30.40
  -4   1  -4 1294.92   36.96
  -4   1  -4 1237.85   36.19
  -4   1  -4 1237.67   35.07
  -4   1  -3 1649.68   45.02
  -4   1  -3 1627.23   43.90
  -4   1  -3 1694.92   44.93
  -4   1  -3 1725.72   45.00
  -4   1  -2    2.98    1.75
  -4   1  -2    0.39    0.83
  -4   1  -2    1.04    0.42
  -4   1  -2    1.96    1.28
  -4   1  -1   98.11    5.21
  -4   1  -1   99.63    4.50
  -4   1  -1   94.85    7.08
  -4   1   0 1353.65   35.93
  -4   1   0 1390.04   34.17
  -4   1   1 1407.59   37.08
  -4   1   1 1383.12   38.63
  -4   1   2    7.95    1.98
  -4   1   2   -0.21    0.46
  -4   1   3    2.61    1.56
  -4   1   3    3.92    1.75
  -4   1   4  150.40   11.53
  -4   1   4  164.11    8.81
  -4   1   5  236.87   10.34
  -4   1   5  237.43   16.32
  -4   1   6   57.79    8.21
  -4   1   7   -1.77    2.12
  -4   1   8    3.26    2.97
  -4   2 -12    4.67    2.66
  -4   2 -12   -0.64    1.65
  -4   2 -11   85.96   10.81
  -4   2 -11  107.45   11.30
  -4   2 -10  283.22   18.32
  -4   2 -10  300.01   19.08
  -4   2  -9  157.64   12.68
  -4   2  -9  161.26   13.18
  -4   2  -8   13.99    3.19
  -4   2  -8   11.53    3.44
  -4   2  -7   61.95    7.47
  -4   2  -7   73.38    7.04
  -4   2  -6 1174.55   36.52
  -4   2  -6 1288.03   40.09
  -4   2  -6 1190.94   31.92
  -4   2  -5  879.94   23.08
  -4   2  -5  955.47   31.71
  -4   2  -4  273.51   14.16
  -4   2  -3  566.83   20.85
  -4   2  -3  515.09   19.83
  -4   2  -3  556.50   19.64
  -4   2  -2  719.39   22.63
  -4   2  -2  683.65   16.62
  -4   2  -2  702.51   23.52
  -4   2  -2  729.07   23.38
  -4   2  -1 2121.64   49.80
  -4   2  -1 2041.73   48.64
  -4   2  -1 2089.48   53.47
  -4   2  -1 2191.39   54.39
  -4   2   0  673.56   20.92
  -4   2   0  704.65   20.61
  -4   2   1  160.12    9.19
  -4   2   1  170.41    9.17
  -4   2   2    5.88    2.05
  -4   2   3  293.67   15.27
  -4   2   3  296.04   15.40
  -4   2   4  233.67   14.74
  -4   2   5   70.51    8.44
  -4   2   6   23.59    2.97
  -4   2   6   28.62    5.85
  -4   2   7   22.11    5.35
  -4   2   8   50.53    8.57
  -4   2   9   28.51    7.13
  -4   3 -12   59.51    8.72
  -4   3 -12   33.71    6.88
  -4   3 -11   64.86    9.36
  -4   3 -11   66.30    9.60
  -4   3 -10   34.97    6.25
  -4   3 -10   37.36    6.73
  -4   3  -9    0.34    1.55
  -4   3  -9   -3.04    2.98
  -4   3  -8  101.96    8.18
  -4   3  -8  110.50   10.82
  -4   3  -7  390.50   15.96
  -4   3  -7  433.96   22.01
  -4   3  -6  450.58   16.11
  -4   3  -6  477.76   22.33
  -4   3  -6  465.41   20.27
  -4   3  -5  283.03   10.62
  -4   3  -5  298.91   16.37
  -4   3  -5  298.91   15.21
  -4   3  -4   23.49    4.12
  -4   3  -4   24.15    2.14
  -4   3  -4   18.82    3.56
  -4   3  -3  528.64   14.76
  -4   3  -3  509.17   13.48
  -4   3  -3  553.14   21.52
  -4   3  -2  663.92   21.07
  -4   3  -2  641.36   16.23
  -4   3  -2  677.57   23.73
  -4   3  -2  678.40   22.39
  -4   3  -1  844.23   21.37
  -4   3  -1  871.72   25.59
  -4   3  -1  841.98   22.93
  -4   3  -1  850.37   27.23
  -4   3  -1  896.00   27.37
  -4   3   0  193.28    9.22
  -4   3   0  195.20   10.27
  -4   3   0  202.87   10.07
  -4   3   0  205.93   11.32
  -4   3   1  349.51   14.79
  -4   3   1  335.35   14.32
  -4   3   2    0.11    0.71
  -4   3   2  550.31   17.99
  -4   3   3 1023.79   34.04
  -4   3   3 1062.98   34.82
  -4   3   4  144.92   11.62
  -4   3   5   -1.50    1.98
  -4   3   6   34.54    6.13
  -4   3   7   88.47   10.98
  -4   3   8   56.17    9.13
  -4   3   9   -0.53    3.31
  -4   4 -11   28.50    6.31
  -4   4 -11   40.16    7.77
  -4   4 -10    2.31    1.54
  -4   4 -10   12.20    4.16
  -4   4  -9   67.49    7.18
  -4   4  -9   61.62    8.71
  -4   4  -8  356.95   16.77
  -4   4  -8  356.83   16.68
  -4   4  -8  376.85   21.99
  -4   4  -7  489.82   19.27
  -4   4  -7  525.88   25.50
  -4   4  -6    7.14    3.08
  -4   4  -6    8.87    2.05
  -4   4  -5    3.03    1.79
  -4   4  -5   -1.10    1.54
  -4   4  -5    1.72    0.88
  -4   4  -4  667.67   25.77
  -4   4  -4  726.07   27.54
  -4   4  -4  645.19   19.24
  -4   4  -3  798.32   22.71
  -4   4  -3  830.49   29.43
  -4   4  -3  822.28   22.10
  -4   4  -3  831.77   28.95
  -4   4  -2 1116.26   34.57
  -4   4  -2 1017.75   26.97
  -4   4  -2 1098.85   31.46
  -4   4  -2 1074.32   29.71
  -4   4  -1   47.49    5.08
  -4   4  -1   41.22    4.63
  -4   4  -1   41.35    5.06
  -4   4  -1   34.36    4.50
  -4   4  -1   43.65    3.42
  -4   4   0   84.11    6.76
  -4   4   0   81.94    7.31
  -4   4   0   82.48    5.94
  -4   4   0   81.91    5.43
  -4   4   0   80.87    6.62
  -4   4   0   85.61    7.11
  -4   4   1  889.39   28.13
  -4   4   1  945.60   29.98
  -4   4   2  232.81   13.06
  -4   4   2  220.21   12.29
  -4   4   3   25.76    4.60
  -4   4   3   27.68    4.50
  -4   4   4    6.98    2.94
  -4   4   5   36.12    6.14
  -4   4   6  150.94   13.60
  -4   4   7   16.54    4.89
  -4   4   8   -0.35    2.34
  -4   4   9   -0.60    2.70
  -4   5 -10   66.44   10.05
  -4   5  -9  155.42   11.51
  -4   5  -9  159.42   14.68
  -4   5  -8  117.84    9.27
  -4   5  -8  120.90   12.82
  -4   5  -8  118.16    9.17
  -4   5  -7    1.96    1.12
  -4   5  -7    4.45    3.17
  -4   5  -6    8.49    3.52
  -4   5  -6    6.71    1.73
  -4   5  -5  445.74   16.77
  -4   5  -5  450.28   22.85
  -4   5  -4  693.98   21.73
  -4   5  -4  725.39   29.08
  -4   5  -3  321.64   13.15
  -4   5  -3  335.79   13.10
  -4   5  -3  356.09   18.07
  -4   5  -3  342.45   17.58
  -4   5  -2   18.09    2.68
  -4   5  -2   17.66    3.59
  -4   5  -2   22.42    2.85
  -4   5  -2   13.91    2.25
  -4   5  -2   20.01    3.98
  -4   5  -2   24.39    3.44
  -4   5  -1  277.70   11.36
  -4   5  -1  273.33   14.43
  -4   5  -1  274.36   14.80
  -4   5  -1  290.68   14.90
  -4   5  -1  299.58   13.34
  -4   5   0  397.99   18.44
  -4   5   0  422.03   18.36
  -4   5   0  378.49   14.86
  -4   5   0  393.15   17.29
  -4   5   1  477.52   17.84
  -4   5   1  474.97   18.43
  -4   5   1  491.67   20.66
  -4   5   2  318.48   15.33
  -4   5   2  298.21   16.15
  -4   5   3   11.75    3.03
  -4   5   3   12.42    3.16
  -4   5   4  164.05   12.92
  -4   5   5  184.94   14.66
  -4   5   6   31.83    6.33
  -4   5   7   16.44    5.23
  -4   5   8    2.88    2.64
  -4   6  -9   79.29   10.86
  -4   6  -8   42.27    7.69
  -4   6  -8   35.68    5.20
  -4   6  -7   48.17    5.67
  -4   6  -7   47.57    7.92
  -4   6  -6  399.88   17.48
  -4   6  -6  468.37   25.02
  -4   6  -5  377.61   16.18
  -4   6  -5  376.18   21.53
  -4   6  -4   14.80    2.82
  -4   6  -4   13.31    3.72
  -4   6  -3  108.74    7.66
  -4   6  -3  110.01    7.57
  -4   6  -3  127.21   11.00
  -4   6  -2  225.03    9.48
  -4   6  -2  209.25   11.04
  -4   6  -2  222.40   10.87
  -4   6  -2  234.53   14.57
  -4   6  -1  323.24   17.00
  -4   6  -1  339.71   17.26
  -4   6  -1  337.02   13.98
  -4   6  -1  297.76   13.21
  -4   6  -1  326.93   17.08
  -4   6   0  275.93   15.37
  -4   6   0  280.89   14.66
  -4   6   0  256.25   12.18
  -4   6   0  276.34   13.19
  -4   6   0  277.01   15.53
  -4   6   1    1.62    1.88
  -4   6   1    2.97    1.81
  -4   6   1    2.65    1.47
  -4   6   1    2.16    1.26
  -4   6   2   13.86    3.61
  -4   6   2   17.58    3.26
  -4   6   2   17.83    3.50
  -4   6   2   18.08    3.15
  -4   6   3  159.03   12.62
  -4   6   4  112.57   10.95
  -4   6   5   38.53    6.79
  -4   6   6    7.79    3.42
  -4   6   7   14.43    4.91
  -4   6   8   23.28    6.26
  -4   7  -8   38.02    7.64
  -4   7  -7   97.53   11.85
  -4   7  -7   98.92    8.62
  -4   7  -6  163.75   14.87
  -4   7  -6  143.10   10.11
  -4   7  -5  119.88    9.65
  -4   7  -5  111.58    8.70
  -4   7  -5  118.18   12.21
  -4   7  -4    3.30    1.93
  -4   7  -4    1.31    1.29
  -4   7  -4    3.43    2.18
  -4   7  -3  124.81    8.74
  -4   7  -3  115.48    7.12
  -4   7  -3  127.12   11.54
  -4   7  -2  367.78   16.72
  -4   7  -2  394.37   20.71
  -4   7  -1  477.22   17.38
  -4   7  -1  468.94   22.08
  -4   7   0   99.16    8.99
  -4   7   0  100.45    9.86
  -4   7   0  100.99    7.41
  -4   7   1   59.85    6.05
  -4   7   1   66.72    7.91
  -4   7   1   49.57    5.88
  -4   7   1   58.43    5.95
  -4   7   2   36.68    6.12
  -4   7   2   39.08    5.36
  -4   7   2   38.59    4.77
  -4   7   3  246.74   16.44
  -4   7   3  221.51   13.86
  -4   7   4  165.56   13.97
  -4   7   5    6.35    3.05
  -4   7   6   29.42    6.53
  -4   7   7   36.68    7.46
  -4   7   8    6.51    3.81
  -4   8  -7   82.55   11.25
  -4   8  -6   70.63    7.42
  -4   8  -6   91.84   11.37
  -4   8  -5    3.05    2.73
  -4   8  -5    5.75    2.27
  -4   8  -4  182.89   11.84
  -4   8  -4  193.66   15.74
  -4   8  -3  473.76   20.86
  -4   8  -3  485.87   21.02
  -4   8  -3  522.56   16.90
  -4   8  -2   20.48    3.73
  -4   8  -2   17.23    3.61
  -4   8  -2   18.54    4.56
  -4   8  -1   70.21    6.97
  -4   8  -1   77.91    8.63
  -4   8   0   26.95    4.14
  -4   8   0   29.39    5.05
  -4   8   0   31.48    3.90
  -4   8   0   28.97    5.75
  -4   8   1  284.64   15.28
  -4   8   1  287.88   18.26
  -4   8   1  280.47   15.60
  -4   8   1  291.60   13.93
  -4   8   2  177.70   14.39
  -4   8   2  194.58   12.78
  -4   8   2  190.39   11.70
  -4   8   2  198.17   12.18
  -4   8   3    6.47    3.36
  -4   8   3    4.81    1.79
  -4   8   4    1.19    1.96
  -4   8   5   21.68    5.17
  -4   8   6   61.08    9.21
  -4   8   7   14.94    4.96
  -4   9  -6   10.43    4.55
  -4   9  -5   71.51   10.09
  -4   9  -5   64.71    7.38
  -4   9  -4   76.28   10.16
  -4   9  -4   74.43    7.72
  -4   9  -3   83.90   10.17
  -4   9  -3   82.62    8.21
  -4   9  -2    0.39    1.79
  -4   9  -2    0.03    1.09
  -4   9  -1   58.98    7.09
  -4   9  -1   63.39    6.86
  -4   9  -1   75.02    8.85
  -4   9   0  109.67   10.20
  -4   9   0   88.64    5.77
  -4   9   0   77.91    7.68
  -4   9   1   76.94    8.31
  -4   9   1   79.29    6.33
  -4   9   1   59.66    8.67
  -4   9   2   72.43    9.57
  -4   9   2   69.99    7.30
  -4   9   2   78.09    7.11
  -4   9   3    7.72    3.36
  -4   9   3    6.57    2.18
  -4   9   4    9.13    3.42
  -4   9   5   40.55    7.82
  -4   9   6   18.62    5.31
  -4   9   7    0.02    2.17
  -4  10  -4   55.51    7.10
  -4  10  -4   46.48    8.36
  -4  10  -3   -0.07    1.15
  -4  10  -3    0.40    1.87
  -4  10  -2   20.57    4.70
  -4  10  -2   23.52    5.45
  -4  10  -1  167.28   12.97
  -4  10  -1  178.70   14.66
  -4  10   0   25.71    5.31
  -4  10   1   39.12    6.05
  -4  10   1   33.22    6.91
  -4  10   2    2.08    1.88
  -4  10   2    0.54    2.03
  -4  10   3   31.66    4.63
  -4  10   3   26.00    6.17
  -4  10   4   42.86    7.76
  -4  10   5    4.15    2.93
  -4  10   6    0.48    1.82
  -4  11  -3   16.58    5.21
  -4  11  -2   47.79    7.07
  -4  11  -2   48.80    8.32
  -4  11  -1   43.35    7.41
  -4  11  -1   41.78    6.70
  -4  11   0    8.02    3.44
  -4  11   0    6.14    2.83
  -4  11   1    6.54    3.23
  -4  11   2   15.68    3.76
  -4  11   2   13.01    4.53
  -4  11   3   45.12    8.32
  -4  11   4    3.90    3.15
  -4  11   5    0.09    2.13
  -4  12  -2   24.32    6.38
  -4  12  -1   -1.81    1.68
  -4  12  -1    0.47    2.01
  -4  12   0    3.84    2.82
  -4  12   0    0.11    2.10
  -4  12   1   33.46    6.77
  -4  12   1   36.01    6.43
  -4  13   0   17.65    5.04
  -4  13   1    3.83    2.46
  -3 -12  -9    1.78    2.77
  -3 -12  -8   -0.69    2.15
  -3 -12  -7    0.17    2.16
  -3 -12  -6   -0.88    3.02
  -3 -12  -5    7.71    3.74
  -3 -12  -4   -0.02    2.29
  -3 -12  -3    6.07    3.57
  -3 -12  -2   37.95    8.53
  -3 -11 -10   -0.02    2.16
  -3 -11  -9   -2.63    2.95
  -3 -11  -8   14.69    5.02
  -3 -11  -8    6.04    2.76
  -3 -11  -7   35.24    7.86
  -3 -11  -7   27.46    6.79
  -3 -11  -6    6.16    3.33
  -3 -11  -5   -1.90    2.25
  -3 -11  -4    9.73    4.40
  -3 -11  -3   30.22    7.46
  -3 -11  -2   11.54    4.73
  -3 -11  -1    6.42    3.50
  -3 -11   0    2.72    2.85
  -3 -11   1   13.62    4.77
  -3 -10 -10    8.17    3.37
  -3 -10  -9    9.24    3.69
  -3 -10  -9   12.46    3.32
  -3 -10  -9    8.69    3.53
  -3 -10  -8   24.82    6.29
  -3 -10  -8   25.82    4.70
  -3 -10  -8   40.42    7.45
  -3 -10  -7   34.52    7.24
  -3 -10  -7   39.61    7.96
  -3 -10  -6    8.19    3.79
  -3 -10  -6    2.71    2.58
  -3 -10  -5   22.40    5.96
  -3 -10  -4   63.03    9.74
  -3 -10  -3   11.87    4.62
  -3 -10  -2   37.65    7.45
  -3 -10  -1    9.56    4.51
  -3 -10   0   55.69    9.28
  -3 -10   1   30.14    6.90
  -3 -10   2    1.66    3.58
  -3 -10   3    5.59    3.14
  -3  -9 -10   21.36    6.77
  -3  -9 -10   27.50    5.52
  -3  -9  -9   14.75    4.14
  -3  -9  -9   16.63    5.28
  -3  -9  -9   19.15    4.21
  -3  -9  -8    7.90    2.90
  -3  -9  -8   12.70    4.11
  -3  -9  -8   14.81    4.38
  -3  -9  -7    1.55    2.29
  -3  -9  -7    2.25    2.65
  -3  -9  -7    0.75    1.15
  -3  -9  -6   18.05    4.77
  -3  -9  -6   12.82    3.99
  -3  -9  -5   39.88    7.41
  -3  -9  -5   45.71    7.65
  -3  -9  -4  145.09   14.35
  -3  -9  -3   10.83    4.23
  -3  -9  -2   24.07    6.02
  -3  -9  -1   54.59    8.81
  -3  -9   0   69.19   10.34
  -3  -9   1   54.86    8.81
  -3  -9   2   10.93    4.16
  -3  -9   3   -3.76    3.37
  -3  -9   4   51.45    9.07
  -3  -8 -11   11.91    4.30
  -3  -8 -10   34.00    7.33
  -3  -8 -10   32.00    5.28
  -3  -8  -9   15.29    3.94
  -3  -8  -9   17.75    5.31
  -3  -8  -8   15.82    3.98
  -3  -8  -8    9.14    3.81
  -3  -8  -8   12.30    3.64
  -3  -8  -7  103.48   11.43
  -3  -8  -7  119.30   11.44
  -3  -8  -7  111.25    9.53
  -3  -8  -6  242.11   13.94
  -3  -8  -6  266.37   18.50
  -3  -8  -6  268.52   17.80
  -3  -8  -5  275.16   18.10
  -3  -8  -5  264.28   18.29
  -3  -8  -4   22.76    5.33
  -3  -8  -3    4.53    2.29
  -3  -8  -2  268.13   18.67
  -3  -8  -1  106.11   11.75
  -3  -8   0  117.10   12.44
  -3  -8   1    0.45    0.65
  -3  -8   1    0.43    2.32
  -3  -8   2   69.21    9.61
  -3  -8   2   69.50    5.46
  -3  -8   3   67.65    9.38
  -3  -8   4    7.17    3.44
  -3  -7 -11   20.92    5.63
  -3  -7 -10    1.86    2.02
  -3  -7 -10    3.93    2.08
  -3  -7  -9    1.76    1.57
  -3  -7  -9    0.01    1.50
  -3  -7  -8  157.86   14.10
  -3  -7  -8  144.77   11.67
  -3  -7  -7   64.18    7.33
  -3  -7  -7   54.14    8.01
  -3  -7  -7   61.47    7.78
  -3  -7  -6   35.72    5.03
  -3  -7  -6   37.76    6.29
  -3  -7  -6   24.57    4.96
  -3  -7  -5    1.73    1.44
  -3  -7  -5    5.96    2.98
  -3  -7  -4  223.98   14.07
  -3  -7  -4  228.22   15.36
  -3  -7  -4  229.82   15.82
  -3  -7  -3  236.38   14.12
  -3  -7  -3  208.71   15.30
  -3  -7  -2  161.57   13.53
  -3  -7  -2  149.80   11.18
  -3  -7  -1   34.15    5.45
  -3  -7  -1   34.49    6.47
  -3  -7   0   21.95    2.72
  -3  -7   0   16.99    4.29
  -3  -7   1   65.84    8.82
  -3  -7   1   64.27    5.37
  -3  -7   2  169.34   14.23
  -3  -7   2  165.23    9.85
  -3  -7   3   53.94    7.90
  -3  -7   4   29.28    5.73
  -3  -7   5    4.33    2.55
  -3  -6 -12   17.27    5.33
  -3  -6 -11    2.83    2.70
  -3  -6 -10    9.51    2.18
  -3  -6 -10   11.66    3.97
  -3  -6  -9   96.47   10.93
  -3  -6  -9   87.48    7.52
  -3  -6  -8  133.34   12.26
  -3  -6  -8  122.35    9.65
  -3  -6  -7  181.16   13.93
  -3  -6  -7  165.59   11.74
  -3  -6  -6   11.58    3.32
  -3  -6  -6    8.15    2.98
  -3  -6  -6   12.65    3.91
  -3  -6  -6    7.39    2.30
  -3  -6  -5   96.06    9.29
  -3  -6  -5  101.38    8.73
  -3  -6  -5   84.06    8.61
  -3  -6  -4  265.33   15.56
  -3  -6  -4  240.93   13.87
  -3  -6  -4  277.93   16.16
  -3  -6  -3  544.36   22.29
  -3  -6  -3  622.23   26.46
  -3  -6  -2  291.45   17.23
  -3  -6  -2  270.75   14.42
  -3  -6  -1   26.57    4.25
  -3  -6  -1   23.33    4.73
  -3  -6  -1   23.56    2.81
  -3  -6   0  246.73   14.16
  -3  -6   0  257.99   16.68
  -3  -6   0  245.05   10.73
  -3  -6   1   79.38    6.26
  -3  -6   1   80.82    8.34
  -3  -6   1   78.21    9.01
  -3  -6   2  261.45   17.02
  -3  -6   3    0.79    1.39
  -3  -6   4   41.46    6.49
  -3  -6   5   82.28    8.78
  -3  -6   6   21.63    5.77
  -3  -5 -12    1.60    2.87
  -3  -5 -11   22.62    5.89
  -3  -5 -10  110.41    5.81
  -3  -5 -10  110.73   11.99
  -3  -5  -9  111.76    7.29
  -3  -5  -9  115.35   11.67
  -3  -5  -8   78.29    8.89
  -3  -5  -8   63.28    6.15
  -3  -5  -7    0.48    0.79
  -3  -5  -7    0.06    1.23
  -3  -5  -7    2.74    1.87
  -3  -5  -6  364.98   18.68
  -3  -5  -6  365.30   17.19
  -3  -5  -6  366.63   18.03
  -3  -5  -5  333.57   15.59
  -3  -5  -5  354.56   15.47
  -3  -5  -4  721.84   25.29
  -3  -5  -4  777.16   28.09
  -3  -5  -4  790.08   28.59
  -3  -5  -3    4.95    1.73
  -3  -5  -3    7.06    2.35
  -3  -5  -3    7.47    2.43
  -3  -5  -2   60.93    5.84
  -3  -5  -2   53.14    6.58
  -3  -5  -1  480.49   21.56
  -3  -5  -1  443.34   15.57
  -3  -5   0  461.75   18.08
  -3  -5   0  500.34   20.21
  -3  -5   0  457.53   13.47
  -3  -5   1  237.40   13.81
  -3  -5   1  264.89   15.87
  -3  -5   1  240.16   14.51
  -3  -5   2    3.37    1.71
  -3  -5   3    3.92    2.42
  -3  -5   4  295.24   17.09
  -3  -5   5   40.75    6.06
  -3  -5   6   14.99    4.28
  -3  -5   7   -6.13    3.44
  -3  -4 -12   14.28    4.49
  -3  -4 -11   51.05    8.23
  -3  -4 -10  164.75   14.46
  -3  -4  -9    5.30    1.28
  -3  -4  -9    0.48    1.52
  -3  -4  -8   22.07    3.07
  -3  -4  -8   24.45    5.10
  -3  -4  -7  268.81   16.10
  -3  -4  -7  283.70   12.99
  -3  -4  -7  291.62   16.03
  -3  -4  -6  457.07   20.05
  -3  -4  -6  486.70   21.05
  -3  -4  -6  457.29   18.25
  -3  -4  -5  474.55   20.07
  -3  -4  -5  494.78   19.48
  -3  -4  -4   20.33    3.33
  -3  -4  -4   22.50    3.68
  -3  -4  -4   16.00    3.36
  -3  -4  -4   19.74    3.32
  -3  -4  -3  178.27   10.48
  -3  -4  -3  169.71    9.89
  -3  -4  -3  173.46    9.54
  -3  -4  -3  186.63   11.26
  -3  -4  -2  762.30   27.26
  -3  -4  -2  736.78   23.65
  -3  -4  -2  756.22   22.50
  -3  -4  -1  767.73   25.00
  -3  -4  -1  817.68   28.44
  -3  -4  -1  799.40   23.59
  -3  -4   0  967.24   30.09
  -3  -4   0 1046.54   33.69
  -3  -4   0  961.40   28.38
  -3  -4   1   10.10    2.80
  -3  -4   1    3.56    1.64
  -3  -4   2  668.95   26.72
  -3  -4   2  699.89   26.69
  -3  -4   3   75.27    7.68
  -3  -4   4  207.61   13.11
  -3  -4   5   77.44    9.69
  -3  -4   5   75.30    7.61
  -3  -4   6   32.24    4.63
  -3  -4   6    0.44    1.89
  -3  -4   7   50.85    8.95
  -3  -3 -12   35.52    7.20
  -3  -3 -11  132.35   13.59
  -3  -3 -10   53.68    8.18
  -3  -3  -9   36.95    6.29
  -3  -3  -8  537.45   24.29
  -3  -3  -8  496.15   15.09
  -3  -3  -7  319.86   16.96
  -3  -3  -7  326.84   12.53
  -3  -3  -7  315.16   16.57
  -3  -3  -6  388.63   17.77
  -3  -3  -6  386.70   14.76
  -3  -3  -5  323.00   14.51
  -3  -3  -5  313.29   14.82
  -3  -3  -5  327.20   13.77
  -3  -3  -4  346.45   14.71
  -3  -3  -4  369.14   14.99
  -3  -3  -4  333.19   13.81
  -3  -3  -4  334.64   15.01
  -3  -3  -3  633.72   21.01
  -3  -3  -3  611.08   19.30
  -3  -3  -3  621.79   21.74
  -3  -3  -3  610.34   21.24
  -3  -3  -2 1445.33   37.00
  -3  -3  -2 1456.17   41.15
  -3  -3  -2 1493.80   38.04
  -3  -3  -1  121.08    8.64
  -3  -3  -1  110.30    7.59
  -3  -3  -1  107.24    6.60
  -3  -3  -1  110.27    6.46
  -3  -3   0   17.12    2.82
  -3  -3   0   14.80    3.09
  -3  -3   1    7.23    2.54
  -3  -3   2  124.95    9.74
  -3  -3   2  152.35   10.10
  -3  -3   3  458.57   19.27
  -3  -3   3  423.72   20.47
  -3  -3   4   -0.52    1.61
  -3  -3   4    4.47    1.48
  -3  -3   5    2.83    1.96
  -3  -3   5   -0.84    1.28
  -3  -3   6  104.43   11.58
  -3  -3   6  107.17    8.05
  -3  -3   7   85.47   11.39
  -3  -3   8   33.31    7.86
  -3  -2 -12   44.98    8.27
  -3  -2 -11    0.07    1.98
  -3  -2 -10   51.53    7.73
  -3  -2 -10   44.06    5.09
  -3  -2  -9   64.71    4.32
  -3  -2  -9   61.24    7.92
  -3  -2  -9   64.51    6.06
  -3  -2  -8  578.67   16.94
  -3  -2  -8  588.49   25.53
  -3  -2  -8  623.56   21.33
  -3  -2  -7  285.42   15.32
  -3  -2  -7  286.34    9.61
  -3  -2  -7  282.11   12.55
  -3  -2  -7  283.39   15.44
  -3  -2  -6   57.48    4.42
  -3  -2  -6   60.65    6.15
  -3  -2  -5  312.12   14.18
  -3  -2  -5  356.10   13.01
  -3  -2  -5  342.96   14.60
  -3  -2  -4 1234.17   33.44
  -3  -2  -4 1216.52   33.62
  -3  -2  -4 1255.58   33.51
  -3  -2  -3 1577.01   39.83
  -3  -2  -3 1526.83   37.95
  -3  -2  -3 1627.12   41.13
  -3  -2  -3 1523.14   41.41
  -3  -2  -2 1040.17   26.17
  -3  -2  -2 1082.11   30.72
  -3  -2  -2 1057.17   29.16
  -3  -2  -1  495.98   17.76
  -3  -2  -1  476.23   16.36
  -3  -2  -1  464.71   14.07
  -3  -2  -1  475.25   16.56
  -3  -2   0 1067.39   31.60
  -3  -2   0 1133.66   32.37
  -3  -2   1 3019.15   73.77
  -3  -2   2 2513.54   63.57
  -3  -2   3  174.16   11.67
  -3  -2   3  176.02   10.44
  -3  -2   3  155.90   10.94
  -3  -2   4  211.12   11.62
  -3  -2   4  196.60   13.59
  -3  -2   5   69.39    6.23
  -3  -2   5   65.70    8.24
  -3  -2   6  202.56   16.22
  -3  -2   7   65.80    9.66
  -3  -2   8   -0.48    1.73
  -3  -1 -12    6.13    3.67
  -3  -1 -11   15.40    4.67
  -3  -1 -11   14.52    3.52
  -3  -1 -10  132.41   12.60
  -3  -1 -10  124.65    9.67
  -3  -1  -9  408.25   15.66
  -3  -1  -9  409.21   22.16
  -3  -1  -9  439.69   18.84
  -3  -1  -8  241.19   15.00
  -3  -1  -8  230.08   10.38
  -3  -1  -8  230.04   12.53
  -3  -1  -7   22.79    4.07
  -3  -1  -7   18.99    2.55
  -3  -1  -7   23.30    3.57
  -3  -1  -6  677.76   19.94
  -3  -1  -6  689.08   24.39
  -3  -1  -6  719.34   23.25
  -3  -1  -5 1468.46   40.51
  -3  -1  -5 1425.50   36.19
  -3  -1  -5 1554.80   39.88
  -3  -1  -5 1539.61   40.21
  -3  -1  -4 1544.82   37.70
  -3  -1  -4 1491.73   38.55
  -3  -1  -4 1429.67   37.45
  -3  -1  -4 1424.33   37.65
  -3  -1  -3  163.44    7.23
  -3  -1  -3  155.27    8.08
  -3  -1  -3  164.40    6.80
  -3  -1  -2    3.62    1.44
  -3  -1  -2    3.21    0.63
  -3  -1  -2    2.88    1.42
  -3  -1  -1 2037.32   49.94
  -3  -1  -1 1959.20   43.85
  -3  -1  -1 2104.70   50.35
  -3  -1  -1 1991.79   47.89
  -3  -1  -1 2061.88   49.65
  -3  -1   0 2352.17   56.88
  -3  -1   0 2266.93   55.42
  -3  -1   0 2245.57   55.19
  -3  -1   1   25.23    3.38
  -3  -1   1   20.53    3.10
  -3  -1   1   21.56    2.79
  -3  -1   2   92.06    6.78
  -3  -1   2   93.97    7.09
  -3  -1   3   66.70    6.90
  -3  -1   3   63.79    5.70
  -3  -1   3   67.17    6.68
  -3  -1   4  437.03   20.23
  -3  -1   4  400.48   16.19
  -3  -1   4  404.28   19.93
  -3  -1   5  336.64   19.43
  -3  -1   6   16.47    4.45
  -3  -1   7    2.72    2.75
  -3  -1   8   50.03    8.68
  -3  -1   9   43.24    8.80
  -3   0 -12   32.41    7.11
  -3   0 -11  106.58    9.74
  -3   0 -11  115.52   12.38
  -3   0 -10  251.97   15.07
  -3   0 -10  224.31   16.98
  -3   0  -9   17.42    3.26
  -3   0  -9   28.92    5.49
  -3   0  -9   26.92    4.57
  -3   0  -8   11.51    3.30
  -3   0  -8   12.62    2.96
  -3   0  -7  243.74   14.04
  -3   0  -7  257.80   13.59
  -3   0  -7  239.32   11.36
  -3   0  -6  816.08   27.13
  -3   0  -6  775.85   24.06
  -3   0  -6  835.33   26.97
  -3   0  -5 1002.46   29.34
  -3   0  -5  972.59   29.32
  -3   0  -5 1067.72   30.61
  -3   0  -5  995.39   27.97
  -3   0  -4  144.17    8.40
  -3   0  -4  177.46    9.14
  -3   0  -4  157.75    7.55
  -3   0  -4  157.55    7.66
  -3   0  -3  299.42   12.53
  -3   0  -3  312.62   12.36
  -3   0  -3  311.56    9.71
  -3   0  -3  284.26   11.03
  -3   0  -2 3819.52   82.30
  -3   0  -2 3932.57   88.07
  -3   0  -2 3797.30   87.94
  -3   0  -1   65.09    4.99
  -3   0  -1   61.89    3.64
  -3   0  -1   55.01    4.63
  -3   0  -1   63.12    4.84
  -3   0   0 2839.95   66.12
  -3   0   0 2882.67   67.21
  -3   0   0 2782.96   65.13
  -3   0   0 2791.75   62.49
  -3   0   1   15.66    2.30
  -3   0   1   16.87    2.76
  -3   0   1   17.97    2.51
  -3   0   1   16.90    2.77
  -3   0   2  288.03   13.76
  -3   0   2  297.52   13.17
  -3   0   2  306.14   11.46
  -3   0   3  748.81   21.30
  -3   0   3  760.34   26.60
  -3   0   3  720.05   26.38
  -3   0   4  674.72   26.59
  -3   0   4  709.85   27.26
  -3   0   5  120.88   10.98
  -3   0   6   48.82    7.57
  -3   0   7    4.13    2.65
  -3   0   8   75.05   10.58
  -3   0   9   29.88    7.21
  -3   1 -12   36.67    7.60
  -3   1 -11   84.09    9.40
  -3   1 -11   98.61   11.59
  -3   1 -10   15.06    4.08
  -3   1 -10   17.64    4.04
  -3   1  -9   25.04    4.08
  -3   1  -9   21.81    4.71
  -3   1  -9   28.77    5.15
  -3   1  -8  289.87   14.95
  -3   1  -8  302.42   17.48
  -3   1  -8  333.19   17.45
  -3   1  -7  910.89   31.51
  -3   1  -6  908.01   27.90
  -3   1  -6  903.87   27.30
  -3   1  -6  915.96   28.47
  -3   1  -6  975.08   31.48
  -3   1  -5   13.56    2.13
  -3   1  -5   13.01    2.37
  -3   1  -5   18.68    3.31
  -3   1  -5    9.27    2.02
  -3   1  -4  227.09   10.61
  -3   1  -4  207.47   10.28
  -3   1  -4  249.50   12.00
  -3   1  -3  687.50   17.80
  -3   1  -3  662.60   21.05
  -3   1  -3  743.62   22.78
  -3   1  -2 3202.23   76.37
  -3   1  -2 3271.81   76.33
  -3   1  -2 3420.54   77.07
  -3   1  -2 3344.01   77.01
  -3   1  -1   59.21    3.14
  -3   1  -1   60.46    3.17
  -3   1  -1   55.55    4.46
  -3   1  -1   56.54    4.65
  -3   1   0   19.89    2.37
  -3   1   0   24.40    2.35
  -3   1   1  450.90   15.99
  -3   1   1  441.96   15.02
  -3   1   2 1580.78   42.32
  -3   1   2 1567.25   42.82
  -3   1   3  374.58   17.39
  -3   1   3  438.96   18.19
  -3   1   4   99.07    8.78
  -3   1   4   84.86    8.13
  -3   1   5   10.02    1.74
  -3   1   5    4.08    1.99
  -3   1   6   64.88    8.39
  -3   1   7  251.48   18.29
  -3   1   8   13.13    4.33
  -3   1   9    4.60    3.28
  -3   2 -11   16.14    4.86
  -3   2 -11   23.72    5.47
  -3   2 -10   15.30    4.37
  -3   2 -10   18.96    4.59
  -3   2  -9   52.49    6.69
  -3   2  -9   73.42    8.61
  -3   2  -8  267.06   14.87
  -3   2  -8  288.54   16.82
  -3   2  -8  267.72   15.15
  -3   2  -7  193.13   12.92
  -3   2  -7  173.76   11.30
  -3   2  -7  173.63   10.66
  -3   2  -7  170.28    9.62
  -3   2  -6   18.46    3.07
  -3   2  -6   17.95    3.00
  -3   2  -6   15.14    3.00
  -3   2  -6   16.11    3.45
  -3   2  -5  139.95    9.81
  -3   2  -5  144.99    7.62
  -3   2  -4 1110.76   33.34
  -3   2  -4 1144.61   28.95
  -3   2  -4 1223.40   35.21
  -3   2  -3 1270.50   29.45
  -3   2  -3 1267.72   35.66
  -3   2  -3 1369.14   37.01
  -3   2  -2  714.76   17.06
  -3   2  -2  685.67   22.37
  -3   2  -2  698.95   16.65
  -3   2  -2  698.49   22.65
  -3   2  -2  723.54   21.24
  -3   2  -2  719.85   21.65
  -3   2  -1  157.64    5.06
  -3   2  -1  152.10    7.10
  -3   2  -1  152.33    5.82
  -3   2  -1  169.73    8.55
  -3   2  -1  156.32    8.07
  -3   2   0 1096.07   27.96
  -3   2   0 1062.90   28.46
  -3   2   0 1065.54   29.21
  -3   2   1 1033.49   29.39
  -3   2   1 1083.43   29.55
  -3   2   2  610.50   21.49
  -3   2   2  639.31   21.67
  -3   2   3    9.48    2.30
  -3   2   3    7.70    2.24
  -3   2   4   77.68    7.59
  -3   2   4   78.13    7.79
  -3   2   5  332.62   18.76
  -3   2   6  302.67   18.93
  -3   2   7   51.21    8.10
  -3   2   8    2.91    2.57
  -3   2   9    7.51    3.88
  -3   3 -11    5.09    2.55
  -3   3 -11    7.88    3.58
  -3   3 -10  177.63   13.55
  -3   3 -10  161.90   13.98
  -3   3  -9  365.74   19.40
  -3   3  -9  410.87   22.31
  -3   3  -8  186.93    9.72
  -3   3  -8  198.25   12.72
  -3   3  -8  208.72   14.92
  -3   3  -7    0.57    1.05
  -3   3  -7    1.81    1.43
  -3   3  -7    2.78    2.55
  -3   3  -6  117.63    9.35
  -3   3  -6  131.80    8.60
  -3   3  -6  125.37   10.40
  -3   3  -5 1621.75   47.60
  -3   3  -5 1623.78   46.27
  -3   3  -5 1586.00   41.68
  -3   3  -4 1747.64   48.07
  -3   3  -4 1639.68   41.22
  -3   3  -3  303.59   14.32
  -3   3  -3  283.53    9.91
  -3   3  -2   45.68    4.84
  -3   3  -2   41.32    3.11
  -3   3  -2   44.38    3.11
  -3   3  -2   52.34    4.40
  -3   3  -1  714.53   23.01
  -3   3  -1  713.21   22.03
  -3   3  -1  669.41   18.22
  -3   3  -1  680.85   22.40
  -3   3  -1  731.80   21.50
  -3   3   0 2170.26   54.41
  -3   3   0 2089.09   50.15
  -3   3   0 2181.01   53.36
  -3   3   0 2165.16   53.12
  -3   3   0 2222.46   53.92
  -3   3   1  303.80   12.78
  -3   3   1  332.94   13.66
  -3   3   2  106.98    7.67
  -3   3   2  115.35    8.16
  -3   3   3   53.16    5.95
  -3   3   3   48.41    5.63
  -3   3   4  464.01   20.42
  -3   3   4  451.77   20.94
  -3   3   5   60.30    7.65
  -3   3   6  200.18   15.24
  -3   3   7    0.92    1.75
  -3   3   8    0.16    2.69
  -3   3   9   19.27    5.57
  -3   4 -11   49.51    8.39
  -3   4 -10   62.19    8.34
  -3   4 -10   62.48    9.27
  -3   4  -9   43.69    6.24
  -3   4  -9   39.58    7.13
  -3   4  -8    7.57    2.09
  -3   4  -8    9.46    2.91
  -3   4  -8    3.45    2.71
  -3   4  -7  223.80   13.28
  -3   4  -7  250.98   16.54
  -3   4  -6  380.76   16.59
  -3   4  -6  383.91   20.21
  -3   4  -5  423.88   19.81
  -3   4  -5  450.74   17.12
  -3   4  -5  446.31   21.09
  -3   4  -4  129.57    7.41
  -3   4  -4  110.13    8.81
  -3   4  -4  123.80    9.74
  -3   4  -3  197.02    8.83
  -3   4  -3  192.30   11.81
  -3   4  -3  179.69   11.23
  -3   4  -2 1228.13   32.00
  -3   4  -2 1214.23   31.68
  -3   4  -2 1214.74   36.47
  -3   4  -1  610.79   17.04
  -3   4  -1  569.75   17.97
  -3   4  -1  617.85   22.00
  -3   4  -1  585.86   21.17
  -3   4  -1  578.68   21.08
  -3   4  -1  603.47   19.00
  -3   4   0  935.20   28.96
  -3   4   0  878.20   25.57
  -3   4   0  930.16   29.20
  -3   4   0  952.73   28.08
  -3   4   0  980.52   27.58
  -3   4   1  173.30   10.02
  -3   4   1  169.80    8.84
  -3   4   1  173.89    8.83
  -3   4   1  158.29    9.85
  -3   4   2   56.85    6.03
  -3   4   2   48.99    4.97
  -3   4   3  645.41   24.74
  -3   4   3  586.14   23.01
  -3   4   4  540.32   23.59
  -3   4   4  485.44   21.48
  -3   4   5   64.96    8.29
  -3   4   6   10.50    3.76
  -3   4   7   24.91    5.41
  -3   4   8  139.60   14.43
  -3   4   9   84.00   11.66
  -3   5 -10   17.75    4.36
  -3   5 -10   16.71    5.28
  -3   5  -9    0.07    1.91
  -3   5  -9    1.19    1.88
  -3   5  -8   84.93    8.61
  -3   5  -8   98.74   11.19
  -3   5  -7  394.84   18.85
  -3   5  -7  408.09   22.86
  -3   5  -6  411.62   18.33
  -3   5  -6  438.88   22.81
  -3   5  -5   13.98    3.64
  -3   5  -5    8.83    2.51
  -3   5  -4    0.13    0.66
  -3   5  -4    1.08    1.15
  -3   5  -4    0.11    1.15
  -3   5  -3  611.55   20.98
  -3   5  -3  649.96   25.05
  -3   5  -3  640.97   25.69
  -3   5  -2 1437.71   38.71
  -3   5  -2 1357.91   37.97
  -3   5  -2 1471.43   42.96
  -3   5  -2 1494.95   43.01
  -3   5  -1  531.21   21.33
  -3   5  -1  542.81   18.28
  -3   5  -1  546.24   21.38
  -3   5  -1  531.38   21.01
  -3   5  -1  531.65   17.36
  -3   5   0   22.70    3.02
  -3   5   0   15.67    2.57
  -3   5   0   15.48    3.01
  -3   5   0   20.33    3.32
  -3   5   0   17.34    3.38
  -3   5   1  239.85   11.69
  -3   5   1  263.09   13.99
  -3   5   1  256.56   13.16
  -3   5   1  259.09   11.95
  -3   5   2 1130.28   36.69
  -3   5   2 1133.90   31.19
  -3   5   3  196.34   11.74
  -3   5   3  212.26   12.52
  -3   5   3  207.57   13.66
  -3   5   4   99.38    9.70
  -3   5   4   90.85    8.62
  -3   5   5    2.40    2.02
  -3   5   6  174.48   14.68
  -3   5   7   51.50    8.39
  -3   5   8   42.13    7.95
  -3   5   9    4.22    3.67
  -3   6  -9  124.48   11.47
  -3   6  -9  133.38   14.19
  -3   6  -8  121.85   10.61
  -3   6  -8  119.91   12.81
  -3   6  -7   87.64    8.57
  -3   6  -7   98.49   11.17
  -3   6  -6   42.04    7.06
  -3   6  -6   37.54    5.45
  -3   6  -5   59.51    6.34
  -3   6  -4  573.09   21.75
  -3   6  -3  455.38   18.32
  -3   6  -3  461.50   21.91
  -3   6  -2  292.43   14.01
  -3   6  -2  315.73   16.57
  -3   6  -2  318.31   16.91
  -3   6  -1    7.57    1.86
  -3   6  -1   10.34    2.76
  -3   6  -1   10.17    2.78
  -3   6  -1    8.17    1.74
  -3   6   0  266.41   12.81
  -3   6   0  294.47   15.31
  -3   6   0  280.51   15.65
  -3   6   0  295.32   14.68
  -3   6   0  292.12   11.93
  -3   6   1  500.13   20.78
  -3   6   1  470.06   21.54
  -3   6   1  518.01   19.69
  -3   6   2  284.35   13.23
  -3   6   2  295.03   15.31
  -3   6   2  288.09   11.41
  -3   6   3  147.12   10.56
  -3   6   3  171.97   12.79
  -3   6   4   28.08    5.32
  -3   6   5  182.76   14.69
  -3   6   6  119.41   12.25
  -3   6   7   22.33    5.76
  -3   6   8   -3.00    3.10
  -3   6   9    1.96    4.11
  -3   7  -8   42.51    6.54
  -3   7  -8   47.62    8.26
  -3   7  -7   16.74    5.15
  -3   7  -7    7.04    2.49
  -3   7  -6   93.67    8.89
  -3   7  -6  104.63   11.61
  -3   7  -5  307.07   16.28
  -3   7  -4  274.47   15.68
  -3   7  -4  301.61   15.54
  -3   7  -3    0.43    0.93
  -3   7  -3    0.09    1.09
  -3   7  -3    0.51    1.82
  -3   7  -2    6.27    2.25
  -3   7  -2    4.56    1.98
  -3   7  -2    2.16    1.27
  -3   7  -1  354.20   15.50
  -3   7  -1  355.97   16.91
  -3   7   0  536.44   14.61
  -3   7   0  554.38   20.50
  -3   7   0  553.54   21.79
  -3   7   0  527.73   22.39
  -3   7   1  363.64   17.95
  -3   7   1  356.40   19.06
  -3   7   1  320.66   15.61
  -3   7   1  351.62   16.45
  -3   7   1  359.51   14.45
  -3   7   2    2.47    1.23
  -3   7   2    6.38    2.24
  -3   7   2    3.35    1.61
  -3   7   2    5.63    1.90
  -3   7   3   53.06    6.46
  -3   7   3   51.47    7.30
  -3   7   3   55.35    4.94
  -3   7   4  201.16   15.16
  -3   7   5   44.13    7.37
  -3   7   6   43.23    7.55
  -3   7   7    2.77    2.34
  -3   7   8   17.96    5.25
  -3   8  -7   79.61    8.89
  -3   8  -7   78.07   10.88
  -3   8  -6   56.01    7.06
  -3   8  -6   54.43    9.02
  -3   8  -5  100.71    9.29
  -3   8  -5   96.51   11.29
  -3   8  -4   54.91    6.66
  -3   8  -3    1.43    2.07
  -3   8  -3    3.77    2.20
  -3   8  -2  104.98    9.14
  -3   8  -2   98.55    9.00
  -3   8  -2  119.46   11.21
  -3   8  -2  123.22    5.52
  -3   8  -1   83.34    7.93
  -3   8  -1   83.70    8.13
  -3   8  -1   91.38    9.29
  -3   8   0  231.18   16.27
  -3   8   0  203.20   12.88
  -3   8   0  250.25   14.90
  -3   8   0  224.39    8.88
  -3   8   1   18.21    2.70
  -3   8   1   13.67    3.16
  -3   8   1   14.81    3.42
  -3   8   1   12.99    3.94
  -3   8   2    0.66    1.10
  -3   8   2    1.89    1.47
  -3   8   3  119.06   11.61
  -3   8   3  112.33    9.53
  -3   8   3   97.55    7.42
  -3   8   4   89.84   10.34
  -3   8   5   70.36    9.49
  -3   8   6   -0.63    1.82
  -3   8   7   19.98    5.81
  -3   8   8   19.73    6.04
  -3   9  -6   65.88   10.07
  -3   9  -6   68.84    8.39
  -3   9  -5   34.26    7.16
  -3   9  -5   28.12    5.25
  -3   9  -4    2.35    1.81
  -3   9  -4    8.31    3.72
  -3   9  -3  226.68   16.92
  -3   9  -3  187.31   13.42
  -3   9  -2  210.15   14.37
  -3   9  -2  232.83   16.67
  -3   9  -1   43.28    6.76
  -3   9  -1   39.03    5.96
  -3   9   0   69.05    8.08
  -3   9   1   57.05    6.90
  -3   9   1   57.77    4.25
  -3   9   1   51.43    7.73
  -3   9   2  229.34   17.16
  -3   9   2  237.10   11.30
  -3   9   2  231.96   13.78
  -3   9   3  116.50   12.22
  -3   9   3  120.91    8.78
  -3   9   4   16.53    4.82
  -3   9   4   13.18    2.46
  -3   9   5    3.53    2.88
  -3   9   6   25.21    6.19
  -3   9   7   16.82    5.36
  -3  10  -5   23.78    5.09
  -3  10  -4   51.90    7.48
  -3  10  -4   46.33    8.29
  -3  10  -3   86.28    9.31
  -3  10  -3   76.06   10.09
  -3  10  -2   61.59    7.86
  -3  10  -2   57.18    8.51
  -3  10  -1    1.44    1.43
  -3  10  -1    3.06    2.30
  -3  10   0   61.59    8.12
  -3  10   0   56.42    7.78
  -3  10   1   28.34    5.25
  -3  10   1   21.29    5.18
  -3  10   2  109.07   12.36
  -3  10   2  117.66    9.97
  -3  10   3    3.11    1.79
  -3  10   3    9.06    2.65
  -3  10   3    5.52    3.65
  -3  10   4   10.76    3.95
  -3  10   5   19.58    5.62
  -3  10   6   19.30    5.52
  -3  10   7   26.30    6.73
  -3  11  -4   39.44    6.63
  -3  11  -3   26.49    5.66
  -3  11  -3   34.23    7.38
  -3  11  -2    1.04    1.66
  -3  11  -2   -3.78    2.57
  -3  11  -1   36.97    6.75
  -3  11  -1   23.01    5.18
  -3  11   0   78.68    9.48
  -3  11   0   85.65   10.01
  -3  11   1   11.38    3.71
  -3  11   2   11.61    3.47
  -3  11   2   10.36    4.71
  -3  11   3    5.53    2.48
  -3  11   3    3.43    2.47
  -3  11   4   28.85    6.79
  -3  11   5   43.85    8.39
  -3  12  -2    6.51    2.99
  -3  12  -2    7.70    3.55
  -3  12  -1   36.85    7.12
  -3  12  -1   40.47    7.64
  -3  12   0   34.98    6.79
  -3  12   0   39.55    7.35
  -3  12   1    1.96    2.36
  -3  12   1    2.77    2.18
  -3  12   2    8.56    3.09
  -3  12   2    8.03    3.44
  -3  12   3   12.67    4.40
  -3  13  -1    5.37    3.26
  -3  13   0    0.28    2.01
  -3  13   0    2.82    4.23
  -3  13   1   10.09    4.03
  -3  13   1    7.03    3.19
  -3  13   2   29.23    6.88
  -2 -12  -9    1.04    2.93
  -2 -12  -8    9.18    4.11
  -2 -12  -7    6.90    3.49
  -2 -12  -7    5.27    2.23
  -2 -12  -6   14.10    5.26
  -2 -12  -5   23.69    7.01
  -2 -12  -4   26.15    7.41
  -2 -12  -3    6.45    3.56
  -2 -12  -2    5.99    4.23
  -2 -12  -1   -2.88    3.77
  -2 -11  -9   10.14    4.53
  -2 -11  -8   -0.08    2.02
  -2 -11  -8    1.56    2.62
  -2 -11  -7    6.32    4.29
  -2 -11  -7    1.72    2.33
  -2 -11  -6   27.03    6.73
  -2 -11  -6   48.16    8.68
  -2 -11  -5   25.01    6.36
  -2 -11  -4   34.14    7.42
  -2 -11  -3   11.39    4.55
  -2 -11  -2   40.11    8.59
  -2 -11  -1   60.18   10.17
  -2 -11   0   40.09    8.58
  -2 -11   1   -2.15    2.97
  -2 -11   2   -0.67    2.17
  -2 -10  -9    5.06    3.75
  -2 -10  -9   -2.86    2.70
  -2 -10  -8    4.41    2.30
  -2 -10  -8    1.54    2.09
  -2 -10  -8    2.66    2.86
  -2 -10  -7   34.26    6.84
  -2 -10  -7   27.90    6.18
  -2 -10  -6   59.36    9.16
  -2 -10  -6   65.26    9.57
  -2 -10  -5   14.20    4.49
  -2 -10  -5   14.91    4.63
  -2 -10  -4    4.59    2.91
  -2 -10  -3   61.32    9.51
  -2 -10  -2   69.22   10.30
  -2 -10  -1   21.46    5.75
  -2 -10   0    8.35    3.95
  -2 -10   1    0.77    2.41
  -2 -10   2   25.99    6.55
  -2 -10   3   15.19    5.28
  -2 -10   4   11.98    5.40
  -2  -9 -10    8.72    5.36
  -2  -9  -9   24.02    6.06
  -2  -9  -9   19.73    4.56
  -2  -9  -8   10.39    4.21
  -2  -9  -8   15.85    3.73
  -2  -9  -8   17.01    4.55
  -2  -9  -7   65.04    9.44
  -2  -9  -7   60.18    8.55
  -2  -9  -7   58.02    6.45
  -2  -9  -6   11.16    3.93
  -2  -9  -6   16.53    4.94
  -2  -9  -5    6.80    3.55
  -2  -9  -5    7.36    4.36
  -2  -9  -4  259.44   18.80
  -2  -9  -3   22.79    5.53
  -2  -9  -2  138.88   13.76
  -2  -9  -1   61.20    9.34
  -2  -9   0   58.26    8.91
  -2  -9   1  102.20   11.88
  -2  -9   2   73.75   10.21
  -2  -9   3   12.06    4.17
  -2  -9   4    3.18    2.41
  -2  -9   5   10.73    4.41
  -2  -8 -11    1.40    2.51
  -2  -8 -10   27.38    6.58
  -2  -8  -9   84.43   11.11
  -2  -8  -9   72.61    8.08
  -2  -8  -8   75.59   10.23
  -2  -8  -8   82.87    9.08
  -2  -8  -7   -2.50    1.98
  -2  -8  -7    1.62    1.33
  -2  -8  -7   -2.11    2.07
  -2  -8  -6    1.05    2.00
  -2  -8  -6    5.34    2.84
  -2  -8  -5   26.52    5.40
  -2  -8  -5   22.34    5.17
  -2  -8  -4  290.75   18.10
  -2  -8  -4  272.94   18.31
  -2  -8  -3   91.25    9.01
  -2  -8  -3   91.56   10.53
  -2  -8  -2    5.31    3.05
  -2  -8  -2    8.03    3.84
  -2  -8  -1   47.80    7.74
  -2  -8   0   67.09    9.17
  -2  -8   1  121.54   12.29
  -2  -8   2   41.73    7.49
  -2  -8   2   42.66    3.29
  -2  -8   3    7.20    3.74
  -2  -8   4   36.60    6.69
  -2  -8   5   43.18    7.32
  -2  -7 -11   10.38    5.30
  -2  -7 -10   30.80    6.93
  -2  -7  -9   44.44    7.92
  -2  -7  -9   37.64    5.20
  -2  -7  -8  126.21   12.58
  -2  -7  -8  120.61   10.26
  -2  -7  -7   20.95    4.96
  -2  -7  -7   27.59    4.92
  -2  -7  -6   35.40    5.92
  -2  -7  -6   37.68    6.36
  -2  -7  -5  244.03   15.89
  -2  -7  -5  242.98   12.42
  -2  -7  -5  236.14   15.60
  -2  -7  -4  144.92   11.67
  -2  -7  -4  145.40   11.28
  -2  -7  -4  150.29   12.51
  -2  -7  -3  100.10    9.13
  -2  -7  -3  115.74   10.99
  -2  -7  -2  325.84   17.71
  -2  -7  -2  304.72   16.59
  -2  -7  -2  342.25   19.60
  -2  -7  -1  339.55   17.88
  -2  -7  -1  374.36   20.60
  -2  -7   0  330.73   20.03
  -2  -7   1  243.25   16.72
  -2  -7   1  216.12    8.37
  -2  -7   2    1.51    0.93
  -2  -7   2    3.05    1.77
  -2  -7   3  112.71   11.42
  -2  -7   4   95.60   10.41
  -2  -7   5   24.66    5.17
  -2  -6 -11   62.21    9.85
  -2  -6 -10   34.52    7.09
  -2  -6  -9    1.74    1.59
  -2  -6  -9    0.70    1.69
  -2  -6  -8   56.06    8.11
  -2  -6  -8   58.16    6.26
  -2  -6  -7  431.12   22.68
  -2  -6  -7  429.34   19.60
  -2  -6  -6  753.76   30.70
  -2  -6  -6  740.48   29.34
  -2  -6  -6  750.55   28.21
  -2  -6  -5  122.13   10.38
  -2  -6  -5  124.87   10.08
  -2  -6  -5  125.05    8.66
  -2  -6  -5  128.42   10.27
  -2  -6  -4    4.02    1.96
  -2  -6  -4    1.11    0.88
  -2  -6  -4    1.56    1.27
  -2  -6  -4    1.70    1.26
  -2  -6  -3  245.14   14.41
  -2  -6  -3  245.34   13.88
  -2  -6  -3  246.21   14.84
  -2  -6  -2  642.82   24.92
  -2  -6  -2  686.97   27.86
  -2  -6  -1  416.75   18.93
  -2  -6  -1  434.67   21.09
  -2  -6   0  133.35   10.14
  -2  -6   0  126.62    5.71
  -2  -6   0  131.91   11.16
  -2  -6   1  111.41    9.60
  -2  -6   1  106.18    6.12
  -2  -6   2  187.44   13.87
  -2  -6   3  172.30   13.21
  -2  -6   4  217.87   14.95
  -2  -6   5   16.45    4.03
  -2  -6   6   11.04    3.15
  -2  -6   7   12.61    4.68
  -2  -5 -11   48.84    8.63
  -2  -5 -10   -0.05    1.80
  -2  -5  -9   48.77    7.73
  -2  -5  -9   52.73    4.34
  -2  -5  -8  101.65    7.24
  -2  -5  -8  116.09   11.27
  -2  -5  -7  165.91   12.90
  -2  -5  -7  177.70   10.52
  -2  -5  -6  252.38   15.37
  -2  -5  -6  269.22   15.29
  -2  -5  -6  279.60   14.13
  -2  -5  -5  157.52   11.27
  -2  -5  -5  144.59   10.54
  -2  -5  -5  165.32   10.60
  -2  -5  -4  218.55   13.04
  -2  -5  -4  239.95   13.41
  -2  -5  -4  193.82   10.41
  -2  -5  -3  417.64   18.42
  -2  -5  -3  407.65   15.45
  -2  -5  -3  421.02   18.92
  -2  -5  -2  761.96   26.19
  -2  -5  -2  806.42   28.74
  -2  -5  -1   56.43    6.58
  -2  -5   0  160.33   11.27
  -2  -5   0  145.87    6.72
  -2  -5   1  674.39   25.63
  -2  -5   1  653.00   25.62
  -2  -5   1  727.03   27.43
  -2  -5   2  424.86   20.18
  -2  -5   2  439.89   20.67
  -2  -5   3  315.15   17.27
  -2  -5   4    1.31    1.52
  -2  -5   5   30.18    5.02
  -2  -5   6  155.67   10.98
  -2  -5   6  145.37   14.41
  -2  -5   7   88.28   11.86
  -2  -4 -12   16.27    5.50
  -2  -4 -11    4.83    2.45
  -2  -4 -10   67.55    9.44
  -2  -4  -9  241.79   17.26
  -2  -4  -8  339.42   12.10
  -2  -4  -8  341.14   19.55
  -2  -4  -7   13.34    2.43
  -2  -4  -7   10.62    3.02
  -2  -4  -7    6.69    2.49
  -2  -4  -6    1.39    0.82
  -2  -4  -6    1.49    1.20
  -2  -4  -6    0.59    1.11
  -2  -4  -5  357.99   16.85
  -2  -4  -5  347.60   15.11
  -2  -4  -4 2492.66   64.24
  -2  -4  -4 2494.55   63.49
  -2  -4  -4 2513.28   63.28
  -2  -4  -3  657.60   22.71
  -2  -4  -3  623.11   21.67
  -2  -4  -3  653.89   23.07
  -2  -4  -3  623.63   20.36
  -2  -4  -2   10.10    2.15
  -2  -4  -2   15.27    2.97
  -2  -4  -2   14.92    3.08
  -2  -4  -1  206.06   10.35
  -2  -4  -1  211.19    8.09
  -2  -4  -1  223.17   12.30
  -2  -4   0 1102.73   32.90
  -2  -4   0 1173.92   35.42
  -2  -4   0 1099.04   28.61
  -2  -4   1  591.27   22.86
  -2  -4   2  477.14   20.63
  -2  -4   2  487.01   20.72
  -2  -4   3    1.87    1.81
  -2  -4   3    1.65    1.19
  -2  -4   4  142.55   10.34
  -2  -4   5  260.86   14.24
  -2  -4   6   92.68   11.12
  -2  -4   6  102.88    8.03
  -2  -4   7   23.42    6.16
  -2  -4   8    1.29    2.19
  -2  -3 -12   -1.20    2.15
  -2  -3 -11   54.03    8.98
  -2  -3 -10   75.60    9.77
  -2  -3  -9   96.63   10.59
  -2  -3  -9   96.45    3.86
  -2  -3  -8   67.92    8.16
  -2  -3  -7   79.14    8.24
  -2  -3  -7   87.05    4.70
  -2  -3  -7   86.49    8.37
  -2  -3  -6  726.85   27.08
  -2  -3  -6  764.98   21.92
  -2  -3  -6  755.07   27.50
  -2  -3  -5 1105.06   30.12
  -2  -3  -5 1073.71   33.56
  -2  -3  -4 1212.61   35.37
  -2  -3  -4 1221.23   35.27
  -2  -3  -4 1301.20   34.26
  -2  -3  -3   12.79    2.50
  -2  -3  -3   10.94    2.24
  -2  -3  -3    9.72    2.29
  -2  -3  -3   12.64    2.41
  -2  -3  -2  155.53    7.82
  -2  -3  -2  141.37    8.07
  -2  -3  -2  147.92    7.66
  -2  -3  -2  144.92    8.61
  -2  -3  -1  613.49   19.07
  -2  -3  -1  650.41   21.49
  -2  -3  -1  589.01   17.26
  -2  -3   0 2091.11   51.54
  -2  -3   0 2013.57   49.10
  -2  -3   0 2184.68   54.13
  -2  -3   1  408.60   16.82
  -2  -3   2  252.46   12.83
  -2  -3   3  909.55   31.80
  -2  -3   3  967.22   30.32
  -2  -3   4  273.17   15.97
  -2  -3   4  297.45   14.13
  -2  -3   5  295.51   13.85
  -2  -3   5  279.18   18.12
  -2  -3   6   39.88    4.43
  -2  -3   6   36.69    6.85
  -2  -3   7   31.97    6.72
  -2  -3   8   74.46   10.97
  -2  -2 -12   15.10    5.15
  -2  -2 -11  101.32   12.16
  -2  -2 -10  162.45   14.54
  -2  -2 -10  175.95    9.99
  -2  -2  -9   69.33    4.92
  -2  -2  -9   61.98    8.30
  -2  -2  -9   72.46    6.03
  -2  -2  -8  121.04    6.18
  -2  -2  -8  112.13   10.86
  -2  -2  -8  130.04    7.85
  -2  -2  -7  458.18   13.54
  -2  -2  -7  437.71   20.45
  -2  -2  -7  444.04   20.76
  -2  -2  -7  455.68   16.14
  -2  -2  -6  476.84   13.03
  -2  -2  -6  480.66   13.33
  -2  -2  -6  497.05   20.57
  -2  -2  -6  479.14   15.89
  -2  -2  -6  468.41   20.18
  -2  -2  -5  161.87    9.64
  -2  -2  -5  154.95    7.22
  -2  -2  -5  147.12    6.63
  -2  -2  -5  150.86    4.77
  -2  -2  -5  146.85    9.48
  -2  -2  -4   49.91    4.67
  -2  -2  -4   54.40    4.01
  -2  -2  -4   56.99    5.10
  -2  -2  -3  959.01   26.33
  -2  -2  -3  959.17   26.34
  -2  -2  -3  975.00   26.81
  -2  -2  -2 3697.95   84.75
  -2  -2  -2 3762.75   83.40
  -2  -2  -2 3806.43   85.93
  -2  -2  -2 3766.37   85.22
  -2  -2  -1 1485.60   37.38
  -2  -2  -1 1399.37   33.93
  -2  -2  -1 1390.74   34.44
  -2  -2   0   52.28    4.46
  -2  -2   0   32.23    4.57
  -2  -2   1  156.76    8.61
  -2  -2   2  478.31   17.24
  -2  -2   3   79.59    7.72
  -2  -2   3  349.62   12.69
  -2  -2   4  667.80   25.70
  -2  -2   4  684.64   22.11
  -2  -2   4  630.64   26.08
  -2  -2   5    1.94    1.02
  -2  -2   5    5.11    2.48
  -2  -2   6    0.37    0.67
  -2  -2   6    1.33    1.68
  -2  -2   7  105.82   12.29
  -2  -2   8   50.85    8.81
  -2  -2   9   27.49    7.53
  -2  -1 -12   71.31   11.08
  -2  -1 -11   57.43    9.01
  -2  -1 -10    0.22    2.31
  -2  -1 -10    1.11    1.68
  -2  -1  -9  122.03    8.00
  -2  -1  -9  123.43   11.93
  -2  -1  -9  128.28    9.14
  -2  -1  -8  178.11   13.31
  -2  -1  -8  183.10   10.70
  -2  -1  -8  171.97    8.97
  -2  -1  -7  794.93   29.87
  -2  -1  -7  777.40   23.14
  -2  -1  -7  822.61   25.99
  -2  -1  -6  416.02   18.15
  -2  -1  -6  385.26   13.23
  -2  -1  -6  419.60   15.46
  -2  -1  -5    5.01    1.64
  -2  -1  -5    6.71    1.27
  -2  -1  -5    9.24    2.38
  -2  -1  -5    6.80    1.65
  -2  -1  -4  301.13   12.35
  -2  -1  -4  306.05    9.86
  -2  -1  -4  315.88   11.37
  -2  -1  -4  311.18   12.84
  -2  -1  -4  293.72    9.30
  -2  -1  -3  884.45   24.09
  -2  -1  -3  892.13   23.33
  -2  -1  -3  895.57   23.71
  -2  -1  -3  907.52   24.37
  -2  -1  -2 6626.16  144.76
  -2  -1  -2 6779.04  145.97
  -2  -1  -2 6813.60  143.81
  -2  -1  -1   33.52    2.64
  -2  -1  -1   31.13    1.80
  -2  -1  -1   28.20    2.83
  -2  -1  -1   35.73    2.99
  -2  -1   0 2078.03   50.03
  -2  -1   0 2170.58   50.70
  -2  -1   1   33.24    3.31
  -2  -1   1   36.69    3.69
  -2  -1   2 1387.24   35.24
  -2  -1   2 1297.65   36.39
  -2  -1   3  913.47   26.14
  -2  -1   3  902.35   29.56
  -2  -1   4   -0.15    0.67
  -2  -1   4    0.39    1.29
  -2  -1   4    0.88    1.33
  -2  -1   5  191.45    9.02
  -2  -1   5  214.51   14.50
  -2  -1   6  213.86   15.87
  -2  -1   7  128.70   12.89
  -2  -1   8  130.27   13.85
  -2  -1   9    2.57    2.09
  -2   0 -11    4.09    3.26
  -2   0 -10    7.16    3.51
  -2   0 -10   10.88    2.91
  -2   0  -9  193.27   15.15
  -2   0  -9  200.60   11.68
  -2   0  -8  514.59   24.13
  -2   0  -8  509.71   21.02
  -2   0  -7  161.00   11.66
  -2   0  -7  148.94    8.79
  -2   0  -7  161.80   10.11
  -2   0  -6    0.80    0.67
  -2   0  -6    0.43    1.18
  -2   0  -6    1.16    1.06
  -2   0  -5 1945.68   47.85
  -2   0  -5 1912.72   50.92
  -2   0  -5 2022.27   49.96
  -2   0  -4 1164.86   30.49
  -2   0  -4 1195.81   31.05
  -2   0  -4 1191.96   32.25
  -2   0  -4 1256.03   32.48
  -2   0  -3 1838.60   43.59
  -2   0  -3 1704.02   42.09
  -2   0  -3 1785.90   43.09
  -2   0  -3 1786.39   41.75
  -2   0  -2  307.76    8.76
  -2   0  -2  299.26    9.92
  -2   0  -2  314.51   10.74
  -2   0  -2  321.14   11.08
  -2   0  -1  621.98   17.24
  -2   0  -1  588.77   17.02
  -2   0  -1  588.89   14.57
  -2   0  -1  613.44   17.10
  -2   0   0 9437.79  200.92
  -2   0   0 9523.11  201.99
  -2   0   0 9592.61  201.50
  -2   0   0 9308.73  199.11
  -2   0   1 5041.36  110.57
  -2   0   1 5199.94  112.04
  -2   0   1 4995.27  112.74
  -2   0   1 5094.90  111.63
  -2   0   2  280.63   10.54
  -2   0   2  283.96    9.28
  -2   0   2  258.43   11.99
  -2   0   2  272.59   11.90
  -2   0   3  133.16    5.49
  -2   0   3  144.91    9.30
  -2   0   4   -0.16    0.73
  -2   0   4  314.59   14.86
  -2   0   5  414.13   19.54
  -2   0   5  413.02   20.73
  -2   0   6  562.61   26.86
  -2   0   7    0.72    1.63
  -2   0   8   -0.10    2.88
  -2   0   9   40.63    8.00
  -2   1 -11   62.24    9.52
  -2   1 -11   59.30    7.70
  -2   1 -10  193.93   16.36
  -2   1 -10  213.98   14.37
  -2   1  -9  196.66   12.19
  -2   1  -9  198.09   15.39
  -2   1  -9  208.54   13.66
  -2   1  -8   79.17    8.32
  -2   1  -8   79.64    7.42
  -2   1  -8   84.06    8.26
  -2   1  -7   54.61    6.11
  -2   1  -7   55.77    6.04
  -2   1  -6  258.60   12.57
  -2   1  -6  260.85   13.12
  -2   1  -6  268.94   13.64
  -2   1  -5 1541.13   38.86
  -2   1  -5 1579.23   41.01
  -2   1  -5 1572.83   42.68
  -2   1  -5 1532.52   41.20
  -2   1  -4 1546.66   40.12
  -2   1  -4 1541.12   38.68
  -2   1  -4 1537.57   38.73
  -2   1  -4 1620.24   41.55
  -2   1  -3   23.71    2.73
  -2   1  -3   19.84    1.91
  -2   1  -3   26.42    3.16
  -2   1  -2  749.70   21.41
  -2   1  -2  807.83   22.42
  -2   1  -1  206.75    8.54
  -2   1  -1  224.07    8.52
  -2   1  -1  229.17    8.22
  -2   1   0 5385.38  116.88
  -2   1   0 5465.22  116.64
  -2   1   1  207.61    9.01
  -2   1   1  228.83    8.93
  -2   1   2   12.80    2.37
  -2   1   2   12.33    2.29
  -2   1   3  378.34   16.19
  -2   1   4  747.14   27.32
  -2   1   5  477.63   22.46
  -2   1   5  503.70   21.58
  -2   1   6   50.28    7.52
  -2   1   7   47.87    7.66
  -2   1   8   52.79    8.48
  -2   1   9   43.12    8.22
  -2   2 -11   82.89   11.39
  -2   2 -11   93.32   10.20
  -2   2 -10  118.98   11.55
  -2   2 -10  123.68   11.48
  -2   2  -9   10.61    3.45
  -2   2  -9   14.36    3.66
  -2   2  -8   29.60    4.86
  -2   2  -8   37.31    5.67
  -2   2  -8   35.48    5.77
  -2   2  -7  531.30   22.88
  -2   2  -7  506.61   21.66
  -2   2  -7  490.64   21.03
  -2   2  -6 1051.92   28.71
  -2   2  -6 1078.54   33.75
  -2   2  -6 1071.46   33.27
  -2   2  -5  381.47   15.39
  -2   2  -4   22.08    2.82
  -2   2  -4   20.17    3.10
  -2   2  -3 1794.42   46.73
  -2   2  -3 1828.94   43.33
  -2   2  -3 1882.94   47.41
  -2   2  -2 2832.82   67.63
  -2   2  -2 2888.51   63.33
  -2   2  -2 2894.07   67.82
  -2   2  -1 3011.91   65.91
  -2   2  -1 2881.35   69.51
  -2   2  -1 3123.88   67.25
  -2   2  -1 3042.78   68.27
  -2   2   0  337.04   10.27
  -2   2   0  352.86   11.82
  -2   2   0  350.65   12.46
  -2   2   0  330.67   11.56
  -2   2   1   20.64    2.57
  -2   2   1   20.61    2.59
  -2   2   2  713.53   22.83
  -2   2   2  758.54   23.42
  -2   2   3 2158.22   55.73
  -2   2   3 2073.02   54.52
  -2   2   4  198.43   12.24
  -2   2   5   25.27    4.52
  -2   2   5   21.33    3.94
  -2   2   6   -0.50    1.49
  -2   2   7  153.06   13.64
  -2   2   8  192.10   16.46
  -2   2   9   17.93    5.32
  -2   2  10   -1.09    2.94
  -2   3 -11   11.50    4.08
  -2   3 -10    0.51    1.73
  -2   3 -10    1.37    2.01
  -2   3  -9   57.71    7.79
  -2   3  -9   54.48    7.70
  -2   3  -8  234.75   15.16
  -2   3  -8  260.39   16.56
  -2   3  -7  392.50   13.84
  -2   3  -7  405.96   19.18
  -2   3  -6  138.52   10.11
  -2   3  -6  142.31    9.87
  -2   3  -5   -0.34    1.38
  -2   3  -5    0.76    0.79
  -2   3  -4  169.33    8.93
  -2   3  -3 1041.99   28.06
  -2   3  -3 1032.80   31.39
  -2   3  -2 1118.24   29.05
  -2   3  -1    8.14    1.40
  -2   3  -1   10.76    1.68
  -2   3  -1    9.29    1.88
  -2   3   0   14.20    2.32
  -2   3   0    8.60    1.56
  -2   3   0   10.99    1.96
  -2   3   0   10.26    1.63
  -2   3   0    8.95    1.67
  -2   3   1 1950.03   47.51
  -2   3   1 1879.70   46.29
  -2   3   1 1963.90   48.44
  -2   3   1 1844.25   45.11
  -2   3   2 1609.74   43.00
  -2   3   2 1617.36   42.27
  -2   3   2 1666.74   44.19
  -2   3   3 1026.51   32.67
  -2   3   4  108.26    8.62
  -2   3   4  117.72    9.49
  -2   3   5   56.89    6.62
  -2   3   5   55.97    7.11
  -2   3   6  400.53   21.50
  -2   3   7  126.62   12.56
  -2   3   8   67.02    9.70
  -2   3   9    2.13    2.40
  -2   3  10    7.64    4.04
  -2   4 -11   13.58    4.57
  -2   4 -11   14.55    4.96
  -2   4 -10   11.75    4.26
  -2   4 -10    0.74    1.71
  -2   4  -9   99.28   10.33
  -2   4  -9  108.55   11.31
  -2   4  -8  259.77   16.42
  -2   4  -7   56.46    6.83
  -2   4  -6   34.22    4.93
  -2   4  -5  538.44   22.54
  -2   4  -5  531.51   20.85
  -2   4  -4  907.43   27.91
  -2   4  -4  866.23   30.22
  -2   4  -3  292.34   16.85
  -2   4  -3  832.03   20.96
  -2   4  -2  560.96   18.49
  -2   4  -1  259.42   10.92
  -2   4  -1  266.00    9.37
  -2   4   0 1193.11   32.33
  -2   4   0 1259.69   34.85
  -2   4   0 1249.11   35.43
  -2   4   0 1229.41   33.47
  -2   4   0 1200.44   30.89
  -2   4   1  962.78   27.60
  -2   4   1  932.44   28.71
  -2   4   1  934.22   25.83
  -2   4   1  863.35   26.26
  -2   4   2  303.08   14.25
  -2   4   2  285.06   12.89
  -2   4   2  287.58   10.45
  -2   4   2  300.61   12.61
  -2   4   3  165.64   10.96
  -2   4   4  143.07   10.11
  -2   4   4  150.44   11.25
  -2   4   5  473.77   21.73
  -2   4   5  515.28   23.49
  -2   4   6  146.97   12.66
  -2   4   7   13.92    4.38
  -2   4   8    9.04    3.93
  -2   4   9   30.35    6.76
  -2   4  10   33.95    7.84
  -2   5 -10   61.43    9.33
  -2   5 -10   74.66    9.58
  -2   5  -9  104.21   10.97
  -2   5  -9  126.66   12.93
  -2   5  -8   24.74    4.73
  -2   5  -7   32.37    5.44
  -2   5  -6  229.10   13.94
  -2   5  -5  557.77   22.59
  -2   5  -4  576.31   21.92
  -2   5  -4  578.47   24.51
  -2   5  -3   51.05    6.14
  -2   5  -3   48.89    5.13
  -2   5  -2  355.70   15.28
  -2   5  -2  368.74   15.29
  -2   5  -1  437.85   16.73
  -2   5  -1  443.72   18.53
  -2   5   0  819.81   25.99
  -2   5   0  832.59   28.50
  -2   5   0  864.54   27.96
  -2   5   0  860.53   22.59
  -2   5   1  273.21   12.64
  -2   5   1  300.64   14.78
  -2   5   1  292.05   13.38
  -2   5   1  280.22   12.15
  -2   5   2  213.61   10.83
  -2   5   2  194.82   10.80
  -2   5   2  199.76    9.22
  -2   5   2  221.53   12.77
  -2   5   3  217.65   12.71
  -2   5   3  214.35    7.08
  -2   5   4  429.32   19.07
  -2   5   4  445.64   21.08
  -2   5   4  414.20   19.17
  -2   5   5  321.04   18.55
  -2   5   6   70.44    9.11
  -2   5   7   16.01    4.54
  -2   5   8   13.60    4.47
  -2   5   9   24.76    6.47
  -2   5  10    7.54    4.03
  -2   6  -9   10.23    3.82
  -2   6  -9   15.71    4.91
  -2   6  -8    2.25    2.08
  -2   6  -7  116.60   10.76
  -2   6  -6  465.12   21.92
  -2   6  -5   50.96    6.36
  -2   6  -4   34.69    4.95
  -2   6  -3   60.34    6.28
  -2   6  -2  520.40   22.67
  -2   6  -2  558.60   21.36
  -2   6  -1  738.22   26.60
  -2   6  -1  678.03   24.52
  -2   6   0  405.45   17.97
  -2   6   0  400.75   19.12
  -2   6   0  392.11   12.11
  -2   6   1   45.73    5.93
  -2   6   1   48.86    5.40
  -2   6   1   41.87    4.72
  -2   6   2  247.10   11.51
  -2   6   2  276.02   14.52
  -2   6   2  246.72   10.16
  -2   6   3  496.16   19.07
  -2   6   3  492.80   20.59
  -2   6   3  500.06   16.42
  -2   6   3  537.38   23.28
  -2   6   4  198.90   12.89
  -2   6   4  238.27   15.30
  -2   6   5   16.45    4.33
  -2   6   6    2.98    2.50
  -2   6   7  182.18   15.87
  -2   6   8   78.15   10.75
  -2   6   9   23.12    6.45
  -2   7  -8   70.98    9.22
  -2   7  -7  103.04   10.53
  -2   7  -6   60.69    7.62
  -2   7  -5   10.32    3.08
  -2   7  -4  117.56    9.91
  -2   7  -3  451.60   20.60
  -2   7  -3  446.45   21.08
  -2   7  -2  347.81   17.17
  -2   7  -2  372.00   17.89
  -2   7  -1  271.62   14.39
  -2   7  -1  277.43   15.06
  -2   7   0    8.98    2.64
  -2   7   0    9.46    2.46
  -2   7   0    4.10    1.86
  -2   7   1  285.78   14.83
  -2   7   1  329.95   16.07
  -2   7   1  317.30   17.91
  -2   7   1  311.05   15.19
  -2   7   1  319.83   11.38
  -2   7   2  215.91   12.67
  -2   7   2  202.29   14.07
  -2   7   2  215.86   12.52
  -2   7   2  222.27   11.66
  -2   7   3  216.84   13.42
  -2   7   3  239.76   15.66
  -2   7   3  221.95   12.32
  -2   7   3  237.30   11.02
  -2   7   4  131.01   11.88
  -2   7   4  129.10    6.57
  -2   7   5   34.55    6.19
  -2   7   6  161.15   14.42
  -2   7   7   56.62    8.80
  -2   7   8   21.84    5.67
  -2   7   9    5.41    3.41
  -2   8  -8   25.17    5.40
  -2   8  -7   39.99    6.70
  -2   8  -6    8.02    3.00
  -2   8  -5  106.29   10.30
  -2   8  -4  304.72   17.65
  -2   8  -3  228.12   14.62
  -2   8  -2   19.49    4.20
  -2   8  -1   18.78    4.10
  -2   8  -1   13.64    3.58
  -2   8   0  207.73   13.26
  -2   8   1  370.25   18.63
  -2   8   1  358.63   20.57
  -2   8   1  373.05   18.51
  -2   8   1  376.80   11.57
  -2   8   2  381.21   18.42
  -2   8   2  394.27   21.42
  -2   8   2  357.14   18.36
  -2   8   2  369.91   16.98
  -2   8   3   29.58    5.88
  -2   8   3   37.18    5.11
  -2   8   3   32.29    4.17
  -2   8   4   71.31    6.97
  -2   8   4   60.69    8.42
  -2   8   4   63.01    5.05
  -2   8   5  110.64   11.75
  -2   8   6   75.33   10.00
  -2   8   7   13.39    4.77
  -2   8   8    0.85    3.26
  -2   8   9    5.63    3.73
  -2   9  -7   11.99    3.57
  -2   9  -6   51.93    7.57
  -2   9  -5   57.54    7.88
  -2   9  -4   53.33    7.30
  -2   9  -3    9.33    3.31
  -2   9  -2   27.33    5.19
  -2   9  -1  276.04   17.09
  -2   9   0   97.47    9.71
  -2   9   1   41.84    7.01
  -2   9   2    1.40    0.80
  -2   9   2    3.09    1.35
  -2   9   2    6.52    3.63
  -2   9   3   28.63    6.03
  -2   9   3   30.31    4.44
  -2   9   4   61.60    8.85
  -2   9   4   53.75    6.28
  -2   9   4   65.20    5.64
  -2   9   5   41.62    7.60
  -2   9   5   40.93    3.31
  -2   9   6   20.63    5.56
  -2   9   7    6.69    3.60
  -2   9   8   27.87    7.16
  -2  10  -6   27.40    5.91
  -2  10  -5   36.84    6.60
  -2  10  -4   17.47    4.63
  -2  10  -3    8.15    3.08
  -2  10  -2   65.38    8.45
  -2  10  -1   88.57    9.91
  -2  10   0   26.88    5.68
  -2  10   1    2.04    1.59
  -2  10   1    6.83    3.68
  -2  10   2   26.75    4.76
  -2  10   2   30.43    6.59
  -2  10   3   71.82    7.27
  -2  10   3   75.25    5.53
  -2  10   3   68.21    9.62
  -2  10   4   60.93    9.45
  -2  10   4   76.88    6.58
  -2  10   5    5.72    3.16
  -2  10   6    7.59    3.90
  -2  10   7    9.30    3.93
  -2  11  -4   24.32    5.80
  -2  11  -3   40.05    7.01
  -2  11  -2   44.99    7.53
  -2  11  -1   14.04    4.21
  -2  11   0   -0.90    2.11
  -2  11   1   83.21   10.18
  -2  11   1   80.95    9.25
  -2  11   2   20.81    4.47
  -2  11   2   20.61    5.50
  -2  11   3   58.64    7.04
  -2  11   3   58.01    9.26
  -2  11   4    1.09    1.91
  -2  11   5    7.27    4.08
  -2  11   6    5.67    3.50
  -2  12  -3   29.94    6.59
  -2  12  -2    4.39    2.76
  -2  12  -1    2.00    2.56
  -2  12   0    6.95    3.35
  -2  12   0   17.08    5.13
  -2  12   1   31.72    6.80
  -2  12   1   37.65    6.75
  -2  12   2   11.95    4.37
  -2  12   2   16.51    4.51
  -2  12   3    1.74    1.70
  -2  12   3   -2.64    2.63
  -2  12   4    2.29    2.54
  -2  13  -1   12.48    4.34
  -2  13   0   15.12    4.78
  -2  13   0   13.68    6.25
  -2  13   1    9.44    3.53
  -2  13   1    7.61    3.38
  -2  13   2    1.54    2.84
  -2  13   2   -1.07    2.20
  -1 -12  -9   -1.13    2.04
  -1 -12  -8    0.49    1.89
  -1 -12  -7   22.36    6.63
  -1 -12  -7   14.01    5.07
  -1 -12  -6    1.31    3.06
  -1 -12  -6    4.28    4.07
  -1 -12  -5   10.01    3.95
  -1 -12  -5   24.85    7.60
  -1 -12  -4    1.45    1.98
  -1 -12  -4   -1.60    3.35
  -1 -12  -3   21.20    5.85
  -1 -12  -3   14.73    5.76
  -1 -12  -2   33.75    7.50
  -1 -12  -2   32.41    7.67
  -1 -12  -1   40.13    8.64
  -1 -12  -1   32.55    8.18
  -1 -12   0    1.27    3.41
  -1 -11  -9    9.44    3.88
  -1 -11  -8   22.74    5.93
  -1 -11  -8   15.90    5.35
  -1 -11  -7   17.50    5.22
  -1 -11  -7   37.44    7.58
  -1 -11  -6    4.19    3.32
  -1 -11  -6    3.95    2.10
  -1 -11  -6    4.97    3.58
  -1 -11  -5    5.19    2.56
  -1 -11  -5    8.11    4.04
  -1 -11  -4   36.84    6.63
  -1 -11  -3   29.27    6.21
  -1 -11  -2    4.58    3.50
  -1 -11  -1    5.18    3.62
  -1 -11  -1    3.84    3.08
  -1 -11   0   16.96    5.50
  -1 -11   0   14.17    5.52
  -1 -11   1   27.29    6.88
  -1 -11   2   29.57    7.39
  -1 -11   3   10.04    4.36
  -1 -10  -9   14.54    5.39
  -1 -10  -9   13.02    4.36
  -1 -10  -8   36.16    6.76
  -1 -10  -8   16.17    5.38
  -1 -10  -7    2.47    2.44
  -1 -10  -7    2.92    2.26
  -1 -10  -6    8.50    2.30
  -1 -10  -6   12.78    4.13
  -1 -10  -5   67.89    9.33
  -1 -10  -5   79.11    8.25
  -1 -10  -4   47.41    7.09
  -1 -10  -3   58.57    8.23
  -1 -10  -2   15.12    4.73
  -1 -10  -1   42.68    7.59
  -1 -10   0   94.75   12.09
  -1 -10   0  112.89   13.09
  -1 -10   1   87.75   12.46
  -1 -10   1  105.67   12.74
  -1 -10   2    4.74    2.90
  -1 -10   3    1.32    1.80
  -1 -10   4   22.40    6.17
  -1 -10   5   16.87    5.68
  -1  -9 -10   30.87    7.42
  -1  -9  -9   13.65    3.98
  -1  -9  -9   11.58    4.81
  -1  -9  -8    4.64    2.65
  -1  -9  -8    2.90    3.14
  -1  -9  -7   25.06    5.93
  -1  -9  -7    4.70    1.97
  -1  -9  -6   61.17    6.12
  -1  -9  -6   63.13    9.01
  -1  -9  -6   60.20    5.52
  -1  -9  -5  113.40   11.54
  -1  -9  -5  123.55    9.74
  -1  -9  -4   54.48    7.99
  -1  -9  -4   57.61    7.12
  -1  -9  -3   12.51    3.89
  -1  -9  -2  189.81   14.83
  -1  -9  -1  155.94   14.23
  -1  -9   0   32.70    6.78
  -1  -9   1   30.09    7.28
  -1  -9   1   25.64    6.17
  -1  -9   2   33.07    7.02
  -1  -9   2   20.59    5.87
  -1  -9   3  117.00   12.86
  -1  -9   4   87.86   11.03
  -1  -9   5   23.05    5.74
  -1  -8 -10   14.87    4.67
  -1  -8  -9   -1.10    1.25
  -1  -8  -9    2.10    2.62
  -1  -8  -8   82.78   10.69
  -1  -8  -8   75.41    8.64
  -1  -8  -7   89.81   10.77
  -1  -8  -6  240.58   16.88
  -1  -8  -6  222.93   10.77
  -1  -8  -5   66.26    6.22
  -1  -8  -5   62.24    5.39
  -1  -8  -4   59.81    7.84
  -1  -8  -4   56.70    6.32
  -1  -8  -3   98.33    9.82
  -1  -8  -3   76.81    7.99
  -1  -8  -2  187.89   13.54
  -1  -8  -1  240.62   16.26
  -1  -8   0   15.87    4.37
  -1  -8   1  121.35   12.91
  -1  -8   1  108.48   11.53
  -1  -8   2  137.17   14.26
  -1  -8   2  134.93   13.02
  -1  -8   3  144.65   13.52
  -1  -8   3  137.63    6.34
  -1  -8   4    3.26    2.54
  -1  -8   5   -0.79    2.16
  -1  -7 -11   35.81    7.67
  -1  -7 -10    3.09    2.63
  -1  -7  -9   25.57    6.12
  -1  -7  -9   23.09    4.09
  -1  -7  -8  101.25   11.41
  -1  -7  -8  109.94    9.56
  -1  -7  -7   67.23    8.93
  -1  -7  -7   61.63    7.25
  -1  -7  -6   28.57    3.01
  -1  -7  -6   28.42    5.54
  -1  -7  -5   70.95    8.33
  -1  -7  -5   74.68    6.19
  -1  -7  -5   78.82    5.97
  -1  -7  -4  322.11   12.98
  -1  -7  -4  364.74   19.02
  -1  -7  -4  339.26   14.98
  -1  -7  -4  331.35   18.15
  -1  -7  -3  517.96   23.45
  -1  -7  -3  495.21   20.63
  -1  -7  -3  511.74   22.92
  -1  -7  -2  113.91    9.55
  -1  -7  -2  119.21    9.97
  -1  -7  -1   34.33    5.38
  -1  -7  -1   40.28    5.88
  -1  -7   0  173.34   12.54
  -1  -7   0  167.59   13.35
  -1  -7   1  290.48   19.20
  -1  -7   2  173.35   15.16
  -1  -7   2  166.74   13.89
  -1  -7   2  162.41    6.69
  -1  -7   3   44.43    7.27
  -1  -7   4    1.41    2.07
  -1  -7   5   90.08    9.88
  -1  -7   6   55.16    7.69
  -1  -6 -11    6.44    4.02
  -1  -6 -10   53.55    8.90
  -1  -6  -9   59.45    5.54
  -1  -6  -9   56.38    8.74
  -1  -6  -8   48.37    7.75
  -1  -6  -8   57.89    6.01
  -1  -6  -7   75.44    9.10
  -1  -6  -7   54.22    6.21
  -1  -6  -6  166.68   12.85
  -1  -6  -5   84.34    8.67
  -1  -6  -5   69.57    4.73
  -1  -6  -5   74.85    7.85
  -1  -6  -4  425.67   20.08
  -1  -6  -4  430.21   15.71
  -1  -6  -4  432.76   19.91
  -1  -6  -4  417.92   15.56
  -1  -6  -3  429.07   19.33
  -1  -6  -3  399.38   16.28
  -1  -6  -3  396.98   18.56
  -1  -6  -2   40.28    5.41
  -1  -6  -2   49.29    5.92
  -1  -6  -2   35.57    4.76
  -1  -6  -1  290.68   15.65
  -1  -6  -1  312.92   15.74
  -1  -6   0  156.05   11.85
  -1  -6   0  150.55   10.76
  -1  -6   1  433.56   22.22
  -1  -6   1  415.07   19.80
  -1  -6   1  417.20   11.45
  -1  -6   2  140.67   12.75
  -1  -6   2  137.83   11.45
  -1  -6   3   50.96    7.02
  -1  -6   4  325.60   18.55
  -1  -6   5  143.77   11.75
  -1  -6   6   57.89    7.05
  -1  -5 -11   40.00    7.95
  -1  -5 -10  117.99   12.94
  -1  -5  -9   49.94    8.17
  -1  -5  -9   49.67    3.68
  -1  -5  -8   40.28    4.28
  -1  -5  -8   44.34    6.96
  -1  -5  -7   67.75    8.27
  -1  -5  -7   69.26    6.21
  -1  -5  -6  327.37   17.88
  -1  -5  -6  331.68   17.95
  -1  -5  -5  968.61   23.60
  -1  -5  -5  985.93   33.41
  -1  -5  -5  993.43   33.83
  -1  -5  -4   24.91    2.68
  -1  -5  -4   26.53    4.28
  -1  -5  -3   21.03    2.86
  -1  -5  -3   22.59    4.08
  -1  -5  -3   25.84    2.93
  -1  -5  -2  868.05   28.51
  -1  -5  -2  863.12   26.84
  -1  -5  -2  830.78   28.06
  -1  -5  -1 1097.97   33.87
  -1  -5   0 1633.15   47.80
  -1  -5   1    6.27    2.65
  -1  -5   1    2.76    1.29
  -1  -5   2  104.04   10.07
  -1  -5   2   99.99    8.51
  -1  -5   2  101.61    9.06
  -1  -5   3  124.13   10.29
  -1  -5   3  137.92   10.49
  -1  -5   4  348.81   17.95
  -1  -5   5   68.28    7.33
  -1  -5   6   -0.36    1.55
  -1  -5   7   41.22    7.86
  -1  -5   8   10.95    4.26
  -1  -4 -11   50.68    8.83
  -1  -4 -10   37.09    7.16
  -1  -4  -9   10.80    3.77
  -1  -4  -8  148.87   12.79
  -1  -4  -8  129.66    5.74
  -1  -4  -7  372.72   20.05
  -1  -4  -7  386.08   13.99
  -1  -4  -6  376.54   18.75
  -1  -4  -6  376.22   18.83
  -1  -4  -6  372.94   14.56
  -1  -4  -5  461.74   20.42
  -1  -4  -5  553.79   21.71
  -1  -4  -4  990.39   23.94
  -1  -4  -4 1086.48   32.53
  -1  -4  -3  106.56    7.66
  -1  -4  -3   93.18    5.12
  -1  -4  -3   95.67    7.26
  -1  -4  -2 1571.10   37.83
  -1  -4  -2 1593.52   42.49
  -1  -4  -2 1539.54   39.61
  -1  -4  -2 1557.05   42.06
  -1  -4  -1 1047.32   30.71
  -1  -4  -1 1075.17   31.10
  -1  -4   0  426.62   18.14
  -1  -4   0  463.37   17.47
  -1  -4   0  438.61   11.48
  -1  -4   1  608.61   22.27
  -1  -4   1  650.23   22.56
  -1  -4   1  613.69   24.22
  -1  -4   2  720.51   28.47
  -1  -4   2  750.21   26.23
  -1  -4   2  723.66   25.72
  -1  -4   3  944.13   32.49
  -1  -4   3  986.22   31.84
  -1  -4   4  162.75   11.97
  -1  -4   4  176.35   11.04
  -1  -4   5   43.98    5.39
  -1  -4   6   93.29    7.71
  -1  -4   7  207.70   17.33
  -1  -4   8   92.36   12.16
  -1  -3 -11   31.37    7.12
  -1  -3 -10   -1.17    1.77
  -1  -3  -9   42.45    3.42
  -1  -3  -9   40.41    6.96
  -1  -3  -9   45.79    3.46
  -1  -3  -8  725.09   19.58
  -1  -3  -8  701.86   30.65
  -1  -3  -8  743.46   19.91
  -1  -3  -7  102.30    4.49
  -1  -3  -7  103.75    9.79
  -1  -3  -7  102.77    4.06
  -1  -3  -6  143.82    4.62
  -1  -3  -6  140.21    4.59
  -1  -3  -6  140.23   10.71
  -1  -3  -6  151.07    6.82
  -1  -3  -6  145.84   10.82
  -1  -3  -5    4.91    1.92
  -1  -3  -5    3.07    1.00
  -1  -3  -4  446.57   17.78
  -1  -3  -4  469.08   18.26
  -1  -3  -3 4466.60   96.53
  -1  -3  -3 4572.86  103.59
  -1  -3  -3 4591.43  103.29
  -1  -3  -2   91.02    5.04
  -1  -3  -2  112.26    6.76
  -1  -3  -2  107.89    6.53
  -1  -3  -2  104.80    5.23
  -1  -3  -1   24.93    3.07
  -1  -3  -1   28.44    3.16
  -1  -3   0  969.45   28.91
  -1  -3   0 1025.51   27.97
  -1  -3   0  970.17   23.21
  -1  -3   1  459.53   18.66
  -1  -3   1  470.39   17.29
  -1  -3   1  464.43   17.44
  -1  -3   2 1504.69   42.51
  -1  -3   2 1580.51   41.96
  -1  -3   3  226.32   12.50
  -1  -3   3  229.80   11.63
  -1  -3   4   63.38    6.81
  -1  -3   4   65.92    5.89
  -1  -3   5  235.65   11.73
  -1  -3   6  312.20   13.37
  -1  -3   6  308.53   19.80
  -1  -3   7  109.56    6.61
  -1  -3   7  115.04   12.66
  -1  -3   8   13.75    4.86
  -1  -3   9   13.96    4.93
  -1  -2 -11   37.65    7.49
  -1  -2 -10   88.18   11.02
  -1  -2  -9  172.04   14.64
  -1  -2  -9  150.31    8.42
  -1  -2  -9  161.10    8.82
  -1  -2  -8  229.66   10.07
  -1  -2  -8  246.33   16.52
  -1  -2  -8  233.40   10.63
  -1  -2  -7   70.57    7.92
  -1  -2  -7   59.86    4.31
  -1  -2  -7   63.45    4.70
  -1  -2  -6  219.03   13.26
  -1  -2  -6  208.48    7.99
  -1  -2  -6  209.69    8.59
  -1  -2  -6  194.81   12.62
  -1  -2  -5 1253.56   29.42
  -1  -2  -5 1263.71   37.88
  -1  -2  -5 1276.81   29.50
  -1  -2  -5 1273.47   30.80
  -1  -2  -4  768.93   24.23
  -1  -2  -4  756.35   18.78
  -1  -2  -4  778.90   24.94
  -1  -2  -4  729.44   19.68
  -1  -2  -3 2640.45   62.20
  -1  -2  -3 2615.59   62.46
  -1  -2  -3 2591.07   59.57
  -1  -2  -2  562.42   17.40
  -1  -2  -2  586.32   17.43
  -1  -2  -2  604.65   17.38
  -1  -2  -1 1292.96   31.49
  -1  -2  -1 1227.12   30.73
  -1  -2  -1 1242.87   31.80
  -1  -2   0 3544.30   80.56
  -1  -2   0 3668.83   81.83
  -1  -2   1 5971.53  133.27
  -1  -2   1 6073.19  132.82
  -1  -2   2 1695.73   44.47
  -1  -2   2 1703.32   42.84
  -1  -2   3   92.40    7.25
  -1  -2   3   79.82    5.63
  -1  -2   4  611.78   23.28
  -1  -2   4  615.69   19.71
  -1  -2   5  588.95   24.10
  -1  -2   5  600.48   18.88
  -1  -2   5  573.36   25.54
  -1  -2   6  254.74   10.50
  -1  -2   6  282.65   18.21
  -1  -2   7   30.82    6.30
  -1  -2   8   18.14    5.32
  -1  -2   9   97.93   12.62
  -1  -1 -11   10.74    4.17
  -1  -1 -10  139.78   13.87
  -1  -1 -10  133.17    9.38
  -1  -1  -9  148.12   13.82
  -1  -1  -9  146.10    9.55
  -1  -1  -8    2.28    1.14
  -1  -1  -8    2.65    1.76
  -1  -1  -8    0.11    0.77
  -1  -1  -7  144.02    8.18
  -1  -1  -7  158.45    8.85
  -1  -1  -7  146.03   11.51
  -1  -1  -6 1579.09   46.56
  -1  -1  -6 1530.08   39.55
  -1  -1  -6 1615.82   40.71
  -1  -1  -5 1373.44   39.94
  -1  -1  -5 1361.14   34.33
  -1  -1  -5 1420.16   35.30
  -1  -1  -4  456.74   12.95
  -1  -1  -4  444.30   16.77
  -1  -1  -4  459.08   13.84
  -1  -1  -4  453.38   17.17
  -1  -1  -3    9.22    0.94
  -1  -1  -3    9.19    1.02
  -1  -1  -3    8.44    1.22
  -1  -1  -3    9.34    1.79
  -1  -1  -3    8.90    1.68
  -1  -1  -2  478.78   14.02
  -1  -1  -2  489.52   12.90
  -1  -1  -2  468.04   13.99
  -1  -1  -1 5667.97  120.37
  -1  -1  -1 5579.00  119.70
  -1  -1  -1 5598.45  120.97
  -1  -1  -1 5663.86  120.49
  -1  -1   0 1468.06   34.76
  -1  -1   1 1434.97   34.59
  -1  -1   2 2011.36   49.61
  -1  -1   2 2002.53   47.02
  -1  -1   3  639.95   17.95
  -1  -1   3  622.09   21.45
  -1  -1   3  601.21   21.80
  -1  -1   4 1412.91   34.63
  -1  -1   4 1412.74   41.06
  -1  -1   4 1365.94   42.09
  -1  -1   5  278.04    9.86
  -1  -1   5  277.20   14.95
  -1  -1   5  278.09   16.42
  -1  -1   6   26.20    5.30
  -1  -1   7   67.79    8.99
  -1  -1   8  189.00   16.69
  -1  -1   9   76.64   11.04
  -1   0 -11  124.71   14.19
  -1   0 -10   65.49    9.40
  -1   0 -10   55.58    6.48
  -1   0  -9    6.15    2.99
  -1   0  -9    6.14    2.16
  -1   0  -9    3.83    1.98
  -1   0  -8  119.70    8.74
  -1   0  -8  113.60   11.11
  -1   0  -8  131.71    9.33
  -1   0  -7  251.64   12.77
  -1   0  -7  240.86   14.58
  -1   0  -6  624.17   21.02
  -1   0  -6  630.53   23.72
  -1   0  -5   36.25    3.69
  -1   0  -5   35.40    4.34
  -1   0  -4   45.79    4.23
  -1   0  -4   41.16    3.46
  -1   0  -3 2354.73   53.58
  -1   0  -3 2305.30   54.71
  -1   0  -3 2403.70   54.37
  -1   0  -2 1737.62   39.59
  -1   0  -2 1726.59   39.89
  -1   0  -2 1803.34   40.51
  -1   0  -2 1786.08   39.86
  -1   0  -1  214.02    6.34
  -1   0  -1  213.79    6.73
  -1   0   0   54.92    2.59
  -1   0   0   55.12    2.85
  -1   0   1   19.75    1.73
  -1   0   1   18.80    1.96
  -1   0   2  977.95   23.65
  -1   0   2  963.43   26.97
  -1   0   3 2513.28   61.81
  -1   0   3 2515.69   62.58
  -1   0   4  571.06   21.15
  -1   0   4  553.97   22.00
  -1   0   5   20.57    3.77
  -1   0   5   26.61    4.75
  -1   0   6  109.87   10.73
  -1   0   7  165.86   14.17
  -1   0   8  110.13   12.40
  -1   0   9   40.01    7.67
  -1   0  10    9.33    3.83
  -1   1 -11    5.14    2.97
  -1   1 -10    7.93    3.41
  -1   1 -10    8.98    3.02
  -1   1  -9   30.62    5.98
  -1   1  -9   35.84    5.54
  -1   1  -8  422.35   21.69
  -1   1  -8  419.01   19.24
  -1   1  -7  532.37   22.96
  -1   1  -7  487.30   20.08
  -1   1  -6  173.35   11.28
  -1   1  -5   15.89    2.99
  -1   1  -5   15.09    2.67
  -1   1  -4 1501.63   39.53
  -1   1  -4 1532.24   39.85
  -1   1  -4 1504.27   35.14
  -1   1  -3 1955.15   47.20
  -1   1  -3 1998.76   47.88
  -1   1  -2 2024.26   46.97
  -1   1  -2 1986.16   45.39
  -1   1  -1 2147.04   46.51
  -1   1  -1 2140.59   48.52
  -1   1   0  175.03    5.31
  -1   1   0  184.56    6.04
  -1   1   0  173.96    5.90
  -1   1   1 3338.99   74.60
  -1   1   1 3384.07   74.54
  -1   1   2 1390.60   35.84
  -1   1   3  235.87   11.51
  -1   1   4   42.95    5.30
  -1   1   5  252.24   13.70
  -1   1   5  247.77   14.75
  -1   1   6  582.54   24.34
  -1   1   6  584.95   26.27
  -1   1   7  423.81   23.23
  -1   1   8    0.48    2.24
  -1   1   9   -0.27    2.26
  -1   1  10   30.35    7.40
  -1   2 -10   42.73    6.72
  -1   2 -10   47.51    7.74
  -1   2  -9  145.30   12.95
  -1   2  -8  114.48   10.81
  -1   2  -7   22.80    4.29
  -1   2  -7   25.04    4.63
  -1   2  -6  170.20   11.50
  -1   2  -6  176.63   11.15
  -1   2  -5  402.39   17.12
  -1   2  -5  391.20   12.08
  -1   2  -4 1948.82   49.67
  -1   2  -4 1912.37   50.38
  -1   2  -3  578.60   19.77
  -1   2  -3  601.11   18.64
  -1   2  -2   36.73    3.52
  -1   2  -2   28.86    2.73
  -1   2  -1 1067.16   26.18
  -1   2   0 2376.34   54.93
  -1   2   0 2539.96   56.34
  -1   2   0 2492.82   56.73
  -1   2   1 2636.37   61.84
  -1   2   1 2810.20   61.50
  -1   2   1 2751.10   59.74
  -1   2   1 2693.24   63.15
  -1   2   2  236.80   10.02
  -1   2   2  231.23   10.07
  -1   2   2  253.11   10.85
  -1   2   3   10.16    2.26
  -1   2   4  702.51   25.51
  -1   2   5  843.60   29.29
  -1   2   5  858.42   30.98
  -1   2   6  663.50   26.19
  -1   2   6  651.29   27.98
  -1   2   7    0.29    1.45
  -1   2   8    9.02    3.17
  -1   2   9   94.82   11.78
  -1   2  10   50.77    8.96
  -1   3 -11   31.13    6.54
  -1   3 -10  107.35   11.98
  -1   3 -10  106.10   11.36
  -1   3  -9  158.56   13.65
  -1   3  -8    7.59    2.86
  -1   3  -7   16.13    3.76
  -1   3  -6  464.30   20.98
  -1   3  -6  459.01   13.86
  -1   3  -6  463.71   20.93
  -1   3  -5 1247.65   39.43
  -1   3  -5 1340.12   39.23
  -1   3  -4  407.64   16.70
  -1   3  -3  217.77   10.39
  -1   3  -3  214.37   11.41
  -1   3  -2 1660.42   43.64
  -1   3  -2 1648.83   41.55
  -1   3  -1 1909.35   46.08
  -1   3   0 2318.48   55.53
  -1   3   0 2413.44   56.27
  -1   3   0 2333.49   57.21
  -1   3   0 2400.98   52.21
  -1   3   1  279.00   10.89
  -1   3   1  292.46   10.65
  -1   3   1  275.15   11.64
  -1   3   2  173.08    8.83
  -1   3   2  189.21    9.72
  -1   3   2  180.89    7.69
  -1   3   2  174.12    5.99
  -1   3   3 2060.11   54.01
  -1   3   3 2224.31   56.17
  -1   3   4  728.13   26.60
  -1   3   5  142.14   10.21
  -1   3   5  148.44   11.27
  -1   3   6   15.22    3.62
  -1   3   7    6.82    2.81
  -1   3   8  137.08   13.34
  -1   3   9   88.35   11.33
  -1   3  10    0.46    1.95
  -1   4 -10   16.22    4.54
  -1   4 -10   14.86    4.58
  -1   4  -9   -1.39    1.41
  -1   4  -8  105.40   10.81
  -1   4  -7  385.53   20.34
  -1   4  -7  377.52   11.21
  -1   4  -6  269.76   15.75
  -1   4  -5   45.19    6.01
  -1   4  -5   48.96    5.94
  -1   4  -4   62.48    6.14
  -1   4  -4   59.18    6.50
  -1   4  -3  819.31   26.54
  -1   4  -3  831.87   28.43
  -1   4  -2 2144.52   54.02
  -1   4  -1  566.12   19.50
  -1   4  -1  579.11   19.27
  -1   4   0  378.79   14.22
  -1   4   0  385.11   15.58
  -1   4   0  383.48   14.72
  -1   4   0  373.07   10.04
  -1   4   1   85.45    5.74
  -1   4   1   70.29    5.40
  -1   4   1   82.11    6.42
  -1   4   2  729.39   21.32
  -1   4   2  709.42   22.93
  -1   4   2  742.08   24.66
  -1   4   2  690.66   19.11
  -1   4   3  985.32   30.63
  -1   4   3  999.33   32.00
  -1   4   3  995.25   23.36
  -1   4   4    8.98    2.61
  -1   4   4  581.16   20.20
  -1   4   5   31.34    5.18
  -1   4   5   28.71    4.65
  -1   4   6  300.52   18.26
  -1   4   7  148.50   13.30
  -1   4   8  350.32   22.28
  -1   4   9   63.96    9.63
  -1   4  10    0.10    2.00
  -1   5 -10   -0.08    1.91
  -1   5  -9   16.95    4.87
  -1   5  -8   73.14    9.11
  -1   5  -7  204.96   14.77
  -1   5  -6   93.73    9.51
  -1   5  -5   35.65    5.37
  -1   5  -4  227.96   13.31
  -1   5  -3  674.41   25.75
  -1   5  -3  647.87   23.82
  -1   5  -2  458.76   18.44
  -1   5  -1  463.58   18.16
  -1   5  -1  445.24   18.34
  -1   5  -1  449.46   17.88
  -1   5   0 1051.07   31.36
  -1   5   0 1056.61   31.71
  -1   5   0 1043.68   33.37
  -1   5   1 1680.67   43.47
  -1   5   1 1587.57   45.60
  -1   5   1 1583.32   43.59
  -1   5   2 1657.52   42.53
  -1   5   2 1596.04   46.25
  -1   5   2 1619.83   44.54
  -1   5   3  165.35    8.55
  -1   5   3  194.18   12.24
  -1   5   3  170.61    7.08
  -1   5   4   45.65    6.09
  -1   5   4   34.33    4.84
  -1   5   5  296.31   15.84
  -1   5   5  281.40   17.01
  -1   5   6  390.49   21.46
  -1   5   7  100.76   11.03
  -1   5   8   -0.25    2.17
  -1   5   9   19.69    5.86
  -1   5  10   25.43    6.41
  -1   6  -9   73.06    9.97
  -1   6  -8   67.43    9.38
  -1   6  -7   14.71    4.28
  -1   6  -6   20.85    4.45
  -1   6  -5  200.32   13.84
  -1   6  -4  589.96   24.65
  -1   6  -3  278.50   15.26
  -1   6  -2    3.18    1.73
  -1   6  -2    8.87    2.80
  -1   6  -1  189.12   10.88
  -1   6  -1  194.58   11.27
  -1   6   0  568.78   22.08
  -1   6   0  594.42   24.10
  -1   6   1  390.74   18.84
  -1   6   1  397.74   16.76
  -1   6   1  400.74   11.54
  -1   6   2   84.23    7.94
  -1   6   2   57.77    5.32
  -1   6   3    0.93    1.33
  -1   6   3    1.51    1.27
  -1   6   3    0.84    1.55
  -1   6   3    2.27    1.16
  -1   6   4  287.51   15.45
  -1   6   4  292.15   17.02
  -1   6   4  275.24    9.35
  -1   6   5  243.64   16.10
  -1   6   6   84.93   10.02
  -1   6   7   11.87    4.30
  -1   6   8   22.26    5.46
  -1   6   9   28.87    6.75
  -1   6  10   29.02    7.05
  -1   7  -9    2.89    2.55
  -1   7  -8   10.66    3.85
  -1   7  -7   16.38    4.46
  -1   7  -6  134.33   12.10
  -1   7  -5  258.96   16.94
  -1   7  -4   54.68    7.27
  -1   7  -3   -0.62    1.98
  -1   7  -2  148.37   11.30
  -1   7  -2  163.28   11.78
  -1   7  -1  452.85   21.10
  -1   7  -1  473.99   20.61
  -1   7  -1  440.69   20.32
  -1   7   0  423.36   19.17
  -1   7   0  434.85   19.52
  -1   7   0  406.92   19.51
  -1   7   1  223.79   12.95
  -1   7   1  203.22   12.08
  -1   7   1  189.92   13.39
  -1   7   2    4.67    1.68
  -1   7   2    3.90    1.58
  -1   7   2    7.72    2.46
  -1   7   3  442.75   17.66
  -1   7   3  436.24   19.90
  -1   7   3  439.85   21.75
  -1   7   4  274.42   12.76
  -1   7   4  280.01   17.65
  -1   7   4  257.53   15.46
  -1   7   4  266.34   10.58
  -1   7   5  109.36   11.16
  -1   7   6   49.12    7.72
  -1   7   7    0.39    1.44
  -1   7   8   75.82   10.62
  -1   7   9   42.61    8.41
  -1   7  10   13.36    4.69
  -1   8  -8   32.70    6.64
  -1   8  -7   38.06    7.28
  -1   8  -6   67.34    8.94
  -1   8  -5   32.93    5.81
  -1   8  -4    3.18    2.26
  -1   8  -3   88.20    9.34
  -1   8  -2  134.28   11.42
  -1   8  -1  215.17   14.54
  -1   8   0   24.73    4.71
  -1   8   0   34.21    5.59
  -1   8   1   99.06    9.11
  -1   8   1   97.54   10.16
  -1   8   1   97.44    9.05
  -1   8   2   92.28    9.92
  -1   8   2   94.09    8.37
  -1   8   2  100.67    9.28
  -1   8   3  117.45    9.05
  -1   8   3  136.31   12.13
  -1   8   4  116.75   11.74
  -1   8   4  131.63    7.76
  -1   8   4  135.10    9.25
  -1   8   5   43.06    7.24
  -1   8   5   32.95    2.89
  -1   8   6   78.30   10.04
  -1   8   7   56.34    8.91
  -1   8   8   45.95    8.45
  -1   8   9    8.44    4.37
  -1   9  -7   19.29    5.23
  -1   9  -6   38.50    7.41
  -1   9  -5    6.51    3.55
  -1   9  -4   63.53    8.42
  -1   9  -3  237.13   16.50
  -1   9  -2  124.30   11.58
  -1   9  -1   31.24    5.99
  -1   9   0    4.17    2.64
  -1   9   1   99.56   10.92
  -1   9   2  403.98   23.09
  -1   9   3   77.54    7.74
  -1   9   3   69.99    9.23
  -1   9   4    2.15    2.28
  -1   9   4   -1.13    1.27
  -1   9   4    1.12    1.07
  -1   9   5   51.78    8.31
  -1   9   5   39.53    4.88
  -1   9   5   51.49    4.28
  -1   9   6   69.52    9.97
  -1   9   7   45.04    8.37
  -1   9   8    9.52    4.29
  -1   9   9   -1.23    2.85
  -1  10  -6   34.46    6.87
  -1  10  -5   28.53    6.29
  -1  10  -4   61.31    8.91
  -1  10  -3   40.60    6.87
  -1  10  -2    8.11    3.42
  -1  10  -1   74.99    9.27
  -1  10   0  117.13   11.76
  -1  10   1   73.27    9.29
  -1  10   2   25.13    6.12
  -1  10   3    7.72    3.56
  -1  10   4   43.33    5.10
  -1  10   4   52.97    8.69
  -1  10   5   59.45    9.48
  -1  10   5   74.13    5.87
  -1  10   6   17.00    5.34
  -1  10   7   21.54    6.14
  -1  10   8    1.24    2.01
  -1  11  -5   11.88    4.39
  -1  11  -4    8.45    3.80
  -1  11  -3   -0.28    1.82
  -1  11  -2   17.18    4.81
  -1  11  -1   58.71    8.67
  -1  11   0   41.87    7.23
  -1  11   1   10.49    3.97
  -1  11   2    1.58    1.94
  -1  11   3    8.44    3.94
  -1  11   4   50.41    5.85
  -1  11   4   37.12    7.70
  -1  11   5   35.71    7.71
  -1  11   6   -3.21    2.76
  -1  11   7   20.71    6.07
  -1  12  -3   17.75    5.11
  -1  12  -2    8.33    3.45
  -1  12  -1   31.71    6.69
  -1  12   0   10.80    4.15
  -1  12   1   11.17    4.11
  -1  12   2   18.77    5.25
  -1  12   3    8.61    3.04
  -1  12   3   11.17    4.39
  -1  12   4   18.77    5.81
  -1  12   5    0.39    1.95
  -1  13   0    0.80    1.81
  -1  13   1   17.66    5.69
  -1  13   2   22.81    6.37
  -1  13   3    5.49    3.49
   0 -13  -4   15.56    5.18
   0 -13  -3   12.46    4.96
   0 -13  -2   11.10    5.59
   0 -13  -1    9.40    5.76
   0 -12  -8    5.94    3.70
   0 -12  -6   10.74    4.86
   0 -12  -5   43.85    7.35
   0 -12  -4    8.68    3.70
   0 -12  -3    4.57    3.09
   0 -12  -2    6.02    3.45
   0 -12  -1   17.29    6.05
   0 -12   0   25.10    7.25
   0 -12   1   15.66    5.74
   0 -11  -8    0.88    2.07
   0 -11  -7   14.85    4.99
   0 -11  -6   10.86    4.56
   0 -11  -5   15.75    4.34
   0 -11  -5   14.19    4.45
   0 -11  -4    4.53    2.92
   0 -11  -3   13.77    4.11
   0 -11  -2   77.87   10.10
   0 -11  -1   74.91   10.61
   0 -11   0   40.09    8.08
   0 -11   1    1.04    3.05
   0 -11   2   15.70    6.73
   0 -11   2   30.80    7.26
   0 -11   3   44.95    8.77
   0 -11   4   19.17    5.80
   0 -10  -9    8.31    3.36
   0 -10  -9   -0.05    3.02
   0 -10  -8    9.69    4.36
   0 -10  -7   33.02    6.98
   0 -10  -6   22.81    3.90
   0 -10  -6   29.90    6.43
   0 -10  -5    1.11    1.43
   0 -10  -5    0.44    2.28
   0 -10  -4   62.77    8.89
   0 -10  -4   69.66    7.96
   0 -10  -3   74.74    8.77
   0 -10  -2   80.47    9.60
   0 -10  -1    5.80    2.95
   0 -10   0    3.50    2.51
   0 -10   1   23.20    6.39
   0 -10   2   68.47   11.07
   0 -10   3   11.37    5.11
   0 -10   3   20.41    5.69
   0 -10   4    3.27    2.62
   0 -10   5    7.70    4.27
   0  -9  -9   18.35    5.48
   0  -9  -9   21.39    4.84
   0  -9  -8   44.39    8.17
   0  -9  -7   21.52    2.94
   0  -9  -7   21.57    5.66
   0  -9  -6    2.87    1.44
   0  -9  -6   -0.36    0.95
   0  -9  -6    2.96    2.37
   0  -9  -5   30.98    5.84
   0  -9  -5   35.54    4.76
   0  -9  -4  174.54   14.26
   0  -9  -4  168.39   11.81
   0  -9  -3   20.05    4.00
   0  -9  -3   14.45    4.17
   0  -9  -2   92.78    9.52
   0  -9  -1   -2.99    3.43
   0  -9   0  134.06   13.02
   0  -9   1  152.37   14.66
   0  -9   2  106.64   12.97
   0  -9   3    9.81    4.62
   0  -9   3    8.10    3.79
   0  -9   4    8.94    4.65
   0  -9   4    9.38    4.37
   0  -9   5   16.29    4.83
   0  -8 -10   44.79    8.67
   0  -8  -9   45.60    8.19
   0  -8  -9   36.81    5.62
   0  -8  -8   61.94    9.31
   0  -8  -7   11.31    1.84
   0  -8  -7   17.92    4.67
   0  -8  -6   31.41    3.65
   0  -8  -6   36.17    6.45
   0  -8  -5  132.80   12.01
   0  -8  -5  121.66    8.28
   0  -8  -5  121.84    7.22
   0  -8  -4  172.21   10.83
   0  -8  -4  207.58   14.78
   0  -8  -3  166.16   13.20
   0  -8  -3  201.30   12.38
   0  -8  -2  253.73   15.22
   0  -8  -1  154.68   12.21
   0  -8   0  266.72   17.45
   0  -8   1  128.80   12.85
   0  -8   2   10.07    4.43
   0  -8   3   29.35    6.82
   0  -8   4  150.01   15.89
   0  -8   4  181.55   14.91
   0  -8   5  126.42   12.22
   0  -8   6   11.61    3.97
   0  -7 -10   18.82    5.67
   0  -7  -9   20.30    5.29
   0  -7  -9   24.03    4.05
   0  -7  -8   -0.62    1.84
   0  -7  -7   40.39    2.77
   0  -7  -7   44.76    6.98
   0  -7  -6  204.55    9.05
   0  -7  -6  206.77   15.41
   0  -7  -5  197.52   14.28
   0  -7  -5  206.04    9.95
   0  -7  -4    1.57    2.14
   0  -7  -4    3.94    1.25
   0  -7  -4    2.47    1.01
   0  -7  -3   32.52    5.27
   0  -7  -3   33.77    5.35
   0  -7  -3   25.41    3.86
   0  -7  -2  514.12   23.24
   0  -7  -2  550.67   21.76
   0  -7  -2  571.34   24.24
   0  -7  -1  376.20   18.99
   0  -7  -1  396.87   18.81
   0  -7   0  404.56   20.47
   0  -7   0  381.76   19.45
   0  -7   1   11.74    3.77
   0  -7   2  230.79   17.01
   0  -7   3  259.82   19.44
   0  -7   4  275.13   20.69
   0  -7   4  270.00   17.59
   0  -7   5    7.95    3.04
   0  -7   6    7.64    3.02
   0  -6 -10    0.53    2.42
   0  -6  -9   13.16    2.58
   0  -6  -9   12.96    4.59
   0  -6  -8  187.95   15.47
   0  -6  -7  409.53   22.30
   0  -6  -7  385.72   10.95
   0  -6  -6  440.11   13.77
   0  -6  -6  496.54   23.62
   0  -6  -5    0.07    1.67
   0  -6  -5    0.19    0.57
   0  -6  -4   98.22    9.09
   0  -6  -4   85.74    5.97
   0  -6  -4  103.59    9.33
   0  -6  -3  667.48   23.45
   0  -6  -3  645.67   19.00
   0  -6  -3  619.98   14.77
   0  -6  -2  724.96   26.43
   0  -6  -2  733.21   24.58
   0  -6  -1  402.34   17.59
   0  -6   0  143.75   10.48
   0  -6   0  126.20    9.82
   0  -6   1  450.98   20.53
   0  -6   1  474.18   21.90
   0  -6   2  554.97   26.14
   0  -6   2  577.60   24.53
   0  -6   3  333.67   22.53
   0  -6   3  240.74   14.80
   0  -6   4   57.74    9.01
   0  -6   4   59.82    7.41
   0  -6   5    2.90    3.44
   0  -6   5   -1.16    1.84
   0  -6   6  127.72   10.76
   0  -5 -11    5.01    3.43
   0  -5 -10   10.24    3.47
   0  -5  -9   52.01    8.39
   0  -5  -8   62.60    3.04
   0  -5  -8   50.34    7.89
   0  -5  -8   56.98    2.92
   0  -5  -8   64.93    5.33
   0  -5  -7   14.11    1.72
   0  -5  -7   11.43    1.36
   0  -5  -7   10.68    3.30
   0  -5  -6    8.26    1.37
   0  -5  -6    7.36    2.92
   0  -5  -5  273.61    9.68
   0  -5  -5  278.62   15.76
   0  -5  -5  293.71   15.88
   0  -5  -4  789.57   27.70
   0  -5  -4  759.27   21.44
   0  -5  -3  274.17   14.12
   0  -5  -3  259.23   10.79
   0  -5  -2  121.04    8.47
   0  -5  -2  107.04    6.94
   0  -5  -1   84.06    6.93
   0  -5  -1   66.13    5.74
   0  -5   0 1009.93   31.73
   0  -5   1  535.01   22.09
   0  -5   2  797.46   30.31
   0  -5   2  765.85   28.31
   0  -5   2  804.28   27.54
   0  -5   3  166.24   11.30
   0  -5   3  210.85   14.74
   0  -5   4  429.57   23.71
   0  -5   4  369.87   18.86
   0  -5   4  389.12   18.76
   0  -5   5  158.59   14.45
   0  -5   5  154.86   11.15
   0  -5   6  440.29   19.94
   0  -5   7  103.42    8.33
   0  -5   8   -2.51    2.80
   0  -4 -11    1.96    3.53
   0  -4 -10   72.77   10.29
   0  -4  -9   98.79   11.49
   0  -4  -9  109.40    5.70
   0  -4  -8  124.17    6.09
   0  -4  -8  142.67   12.93
   0  -4  -8  126.10    5.17
   0  -4  -8  125.08    6.16
   0  -4  -8  134.56    5.54
   0  -4  -7    8.49    1.65
   0  -4  -7    8.20    1.40
   0  -4  -7    4.49    2.41
   0  -4  -6  102.52    9.19
   0  -4  -6   86.39    4.49
   0  -4  -6   95.48    8.98
   0  -4  -5  541.42   14.99
   0  -4  -5  551.94   22.54
   0  -4  -4 2092.07   55.44
   0  -4  -4 2050.99   47.26
   0  -4  -3  108.41    5.53
   0  -4  -3  118.29    8.03
   0  -4  -2   38.29    4.23
   0  -4  -2   33.50    3.19
   0  -4  -1  393.48   15.44
   0  -4  -1  403.18   14.43
   0  -4   0 2033.77   51.90
   0  -4   1  805.44   26.73
   0  -4   2   78.57    7.48
   0  -4   2   76.10    6.55
   0  -4   3  235.83   14.73
   0  -4   3  219.50   12.33
   0  -4   4  680.56   29.26
   0  -4   4  695.58   25.88
   0  -4   4  697.08   24.95
   0  -4   5  567.91   24.33
   0  -4   5  584.49   22.11
   0  -4   6   28.72    4.07
   0  -4   7    2.39    1.26
   0  -4   7    3.53    2.70
   0  -4   8   43.36    8.14
   0  -4   9   50.43    9.38
   0  -3 -11   21.84    6.22
   0  -3 -10   67.38    9.95
   0  -3  -9   33.96    6.63
   0  -3  -8   20.85    4.80
   0  -3  -8   16.07    1.74
   0  -3  -8   17.13    2.42
   0  -3  -7  139.95   11.69
   0  -3  -7  122.22    4.36
   0  -3  -7  122.82    6.74
   0  -3  -7  133.14    4.88
   0  -3  -7  122.18    4.51
   0  -3  -6  890.25   31.53
   0  -3  -6  789.79   22.98
   0  -3  -6  853.14   31.07
   0  -3  -5  476.49   20.37
   0  -3  -4   14.95    1.57
   0  -3  -4   11.34    2.47
   0  -3  -3  231.59   11.00
   0  -3  -3  212.88    7.25
   0  -3  -2 1565.57   37.55
   0  -3  -2 1680.03   41.33
   0  -3  -1 1338.34   33.79
   0  -3  -1 1247.01   31.96
   0  -3   0 1532.39   38.78
   0  -3   1  195.22    9.93
   0  -3   1  191.28    9.09
   0  -3   2 1131.98   34.18
   0  -3   2 1127.53   31.99
   0  -3   3  717.51   26.93
   0  -3   3  748.81   24.75
   0  -3   4  497.60   22.68
   0  -3   4  507.61   20.30
   0  -3   4  505.74   18.47
   0  -3   5  224.46   13.39
   0  -3   5  239.08   11.43
   0  -3   6   14.02    2.56
   0  -3   7  129.11    7.13
   0  -3   7  130.15   12.98
   0  -3   8  225.66   18.28
   0  -3   9   95.60   12.47
   0  -2 -11   22.79    6.23
   0  -2 -10   28.74    6.36
   0  -2  -9   -2.18    2.14
   0  -2  -9   -0.93    0.90
   0  -2  -8  210.78   15.81
   0  -2  -8  196.03   10.49
   0  -2  -8  215.02    9.87
   0  -2  -7  411.38   21.29
   0  -2  -7  376.99   14.89
   0  -2  -7  412.83   14.03
   0  -2  -6  182.72    9.05
   0  -2  -6  193.30   12.89
   0  -2  -6  197.83    7.93
   0  -2  -6  168.91   11.94
   0  -2  -5    9.55    2.61
   0  -2  -5    9.42    1.90
   0  -2  -5    8.28    1.23
   0  -2  -4  201.77   10.92
   0  -2  -4  197.36    6.01
   0  -2  -3 1111.08   31.07
   0  -2  -2 9742.36  206.10
   0  -2  -2 9535.35  201.86
   0  -2  -1   60.34    3.87
   0  -2  -1   48.45    2.84
   0  -2   0   54.28    3.56
   0  -2   1  882.75   24.72
   0  -2   1  892.04   23.75
   0  -2   2 1652.66   43.40
   0  -2   2 1649.52   41.45
   0  -2   3 1990.34   53.18
   0  -2   3 1979.77   50.54
   0  -2   4   80.98    7.58
   0  -2   4   90.12    7.20
   0  -2   4   94.24    5.77
   0  -2   5   31.26    4.55
   0  -2   5   28.29    3.09
   0  -2   6  315.83   17.14
   0  -2   6  318.67   11.24
   0  -2   6  343.26   19.49
   0  -2   7  330.69   10.03
   0  -2   7  321.83   20.40
   0  -2   8  104.05   12.07
   0  -2   9   -1.23    1.99
   0  -2  10   22.38    6.62
   0  -1 -10   26.81    6.34
   0  -1  -9  101.55    8.24
   0  -1  -9  123.80   12.64
   0  -1  -9  117.76    8.29
   0  -1  -8  230.81   15.90
   0  -1  -8  248.98   11.15
   0  -1  -7  300.85   13.37
   0  -1  -7  291.50   17.63
   0  -1  -6   72.39    7.67
   0  -1  -6   72.78    5.76
   0  -1  -5  305.09   12.56
   0  -1  -5  310.63   15.49
   0  -1  -5  294.71   14.55
   0  -1  -4  817.27   23.29
   0  -1  -4  863.96   27.07
   0  -1  -4  855.67   26.60
   0  -1  -3 1496.19   38.74
   0  -1  -2 1598.03   38.69
   0  -1  -1    6.29    0.97
   0  -1   0  121.75    4.37
   0  -1   1  347.74   10.56
   0  -1   1  363.40   11.22
   0  -1   2 2169.90   53.28
   0  -1   2 2265.90   52.21
   0  -1   3  877.56   27.18
   0  -1   3  909.07   26.18
   0  -1   3  911.97   22.69
   0  -1   4  740.25   24.14
   0  -1   4  729.07   18.92
   0  -1   4  705.35   25.42
   0  -1   5  508.14   13.47
   0  -1   5  484.35   19.92
   0  -1   5  455.84   21.25
   0  -1   6  741.16   27.41
   0  -1   6  707.86   29.79
   0  -1   7  223.49   16.39
   0  -1   8   24.34    5.91
   0  -1   9   29.93    6.97
   0  -1  10  117.82   14.41
   0   0 -10   57.70    9.23
   0   0  -9  114.57   12.30
   0   0  -9  125.65    9.50
   0   0  -8  178.09   11.52
   0   0  -8  175.60   13.96
   0   0  -7    0.69    0.72
   0   0  -7    0.08    1.51
   0   0  -6  196.79   10.89
   0   0  -6  195.57   12.55
   0   0  -5 1795.58   46.93
   0   0  -5 1817.84   49.65
   0   0  -4 1081.53   31.74
   0   0  -4 1080.43   30.14
   0   0  -3  204.69    8.82
   0   0  -3  216.98    9.82
   0   0  -2  541.54   15.41
   0   0  -2  547.73   15.93
   0   0  -1  543.49   13.67
   0   0  -1  534.21   13.39
   0   0   1  550.29   14.25
   0   0   2  572.64   16.47
   0   0   2  567.87   17.19
   0   0   3  210.42    9.52
   0   0   3  216.22   10.41
   0   0   4 1080.07   31.34
   0   0   4 1063.43   32.92
   0   0   5 1801.89   49.08
   0   0   5 1793.97   51.69
   0   0   6  189.38   12.00
   0   0   6  201.65   13.82
   0   0   7    1.55    1.35
   0   0   8  181.86   15.42
   0   0   9  131.86   13.98
   0   0  10   61.75   10.32
   0   1 -10  127.20   13.75
   0   1 -10  103.03   10.02
   0   1  -9   27.99    5.82
   0   1  -8   24.91    5.24
   0   1  -7  216.19   14.61
   0   1  -7  201.72   12.75
   0   1  -6  552.59   22.21
   0   1  -6  706.13   26.65
   0   1  -5  484.97   20.23
   0   1  -4  761.89   24.84
   0   1  -4  699.42   23.38
   0   1  -3  909.28   26.17
   0   1  -3  892.26   26.17
   0   1  -2 2251.67   52.60
   0   1  -2 2215.99   52.76
   0   1  -1  358.96   11.00
   0   1  -1  343.27   10.45
   0   1   1    9.40    1.22
   0   1   2 1633.84   39.83
   0   1   3 1531.67   39.42
   0   1   3 1566.60   40.57
   0   1   4  888.83   27.24
   0   1   4  885.02   28.61
   0   1   5  308.85   14.60
   0   1   5  306.14   15.97
   0   1   6   73.68    7.15
   0   1   6   63.97    2.96
   0   1   6   62.46    7.44
   0   1   7  288.37   18.31
   0   1   8  230.87   17.46
   0   1   9  125.34   13.27
   0   1  10   36.92    7.74
   0   2 -10   13.74    4.52
   0   2  -9    4.51    2.88
   0   2  -8  109.78   11.30
   0   2  -7  328.44   18.71
   0   2  -6  317.26   16.31
   0   2  -6  316.15   17.48
   0   2  -5   31.54    4.71
   0   2  -5   26.06    4.08
   0   2  -4   88.18    7.17
   0   2  -3 2032.46   52.06
   0   2  -3 2018.14   51.62
   0   2  -2 1617.88   42.03
   0   2  -2 1657.57   41.43
   0   2  -1  860.57   23.23
   0   2   0   57.78    3.73
   0   2   0   52.48    3.48
   0   2   0   56.97    3.83
   0   2   1   58.02    3.04
   0   2   1   52.50    3.63
   0   2   1   53.44    3.75
   0   2   2 9999.00  215.56
   0   2   3 1146.40   32.24
   0   2   4  194.73   10.41
   0   2   4  206.68   11.44
   0   2   5    4.34    1.87
   0   2   5    9.69    2.43
   0   2   6  190.04   11.95
   0   2   6  180.23   12.80
   0   2   7  388.88   21.43
   0   2   8  208.81    6.81
   0   2   8  204.81   16.02
   0   2   9   -1.06    2.12
   0   2  10   25.30    6.41
   0   2  11   27.28    7.40
   0   3 -10    6.36    3.04
   0   3  -9   86.96   10.53
   0   3  -8  204.81   15.76
   0   3  -7  132.18   11.83
   0   3  -6   15.40    3.74
   0   3  -5  214.07   13.47
   0   3  -5  236.84   13.85
   0   3  -4  511.76   21.25
   0   3  -4  551.01   21.45
   0   3  -3  756.79   25.12
   0   3  -2 1069.78   31.80
   0   3  -2 1067.73   30.63
   0   3  -1  198.78    9.46
   0   3   0 1472.97   38.57
   0   3   0 1561.16   38.58
   0   3   0 1560.69   39.42
   0   3   1 1252.86   33.27
   0   3   1 1282.03   31.86
   0   3   1 1310.52   33.81
   0   3   2 1617.58   37.69
   0   3   2 1595.02   41.00
   0   3   2 1636.62   42.03
   0   3   3  218.26   10.89
   0   3   3  239.50   11.61
   0   3   4   16.61    3.08
   0   3   5  444.72   18.65
   0   3   5  457.15   20.43
   0   3   6  814.68   29.39
   0   3   6  880.72   32.48
   0   3   7  141.65   12.32
   0   3   8   16.98    4.74
   0   3   9   19.97    5.38
   0   3  10   67.84   10.28
   0   3  11   40.01    8.39
   0   4 -10   32.41    7.21
   0   4  -9   45.09    8.00
   0   4  -8   54.99    8.24
   0   4  -7    4.06    1.90
   0   4  -6   27.57    5.30
   0   4  -5  573.64   24.53
   0   4  -4  648.07   26.06
   0   4  -4  730.00   26.53
   0   4  -3  246.68   13.72
   0   4  -3  226.96   12.61
   0   4  -2   78.13    6.56
   0   4  -1  771.46   24.79
   0   4   0 1955.91   50.86
   0   4   0 2059.35   50.76
   0   4   0 2033.83   52.15
   0   4   0 1984.60   51.06
   0   4   1  413.94   15.65
   0   4   1  402.30   14.41
   0   4   1  413.48   16.05
   0   4   2   35.19    3.24
   0   4   2   37.14    4.33
   0   4   2   27.76    3.57
   0   4   3  122.59    5.81
   0   4   3  110.90    7.82
   0   4   3  125.45    8.84
   0   4   4 2038.41   55.59
   0   4   5  539.92   21.91
   0   4   5  567.80   23.86
   0   4   6  104.32    8.89
   0   4   6   85.40    9.00
   0   4   7    7.32    2.48
   0   4   8  138.67   13.34
   0   4   9   98.19   11.88
   0   4  10   60.50    9.96
   0   4  11    2.49    2.14
   0   5  -9   39.97    7.64
   0   5  -8   -2.08    2.62
   0   5  -7   91.91   10.59
   0   5  -6  386.14   21.26
   0   5  -5  141.54   11.64
   0   5  -4  359.99   18.42
   0   5  -3  167.11   11.68
   0   5  -3  195.83   12.14
   0   5  -2  786.44   22.50
   0   5  -2   80.24    8.29
   0   5  -1  532.61   20.59
   0   5  -1  512.63   20.31
   0   5   0  976.44   30.58
   0   5   0 1002.71   30.67
   0   5   0 1000.66   31.05
   0   5   1   72.12    6.34
   0   5   1   75.16    5.92
   0   5   1   74.33    6.82
   0   5   2  117.58    6.99
   0   5   2  105.92    8.34
   0   5   2  111.15    7.97
   0   5   3  263.73   10.60
   0   5   3  256.38   13.91
   0   5   4  752.60   27.16
   0   5   4  799.20   21.81
   0   5   4  795.84   28.89
   0   5   5  266.84   14.79
   0   5   5  282.49   16.32
   0   5   6    5.21    2.59
   0   5   7   16.72    4.34
   0   5   8   56.48    8.35
   0   5   9   79.87   10.89
   0   5  10   14.74    5.29
   0   5  11    6.61    4.89
   0   6  -8   13.73    4.60
   0   6  -7  101.24   11.06
   0   6  -6  138.80   12.63
   0   6  -5   -1.03    2.04
   0   6  -4   54.42    7.23
   0   6  -3  240.37   14.71
   0   6  -2  644.16   25.27
   0   6  -2  561.73   23.75
   0   6  -1  489.14   20.91
   0   6  -1  484.46   20.76
   0   6  -1  479.30   20.89
   0   6   0  160.10   10.70
   0   6   0  168.02   10.71
   0   6   0  163.93   10.88
   0   6   1  396.59   14.75
   0   6   1  402.86   17.03
   0   6   2  757.70   22.19
   0   6   2  769.05   26.13
   0   6   3  622.24   20.57
   0   6   3  599.62   23.70
   0   6   4   83.22    5.61
   0   6   4   85.25    7.91
   0   6   4   99.53    9.22
   0   6   5    2.79    2.15
   0   6   5    2.19    1.59
   0   6   6  491.48   24.66
   0   6   7  391.70   22.76
   0   6   8  194.48   16.23
   0   6   9   10.05    4.24
   0   6  10   11.34    6.12
   0   7  -8   46.61    8.17
   0   7  -7   39.81    7.26
   0   7  -6    6.86    2.90
   0   7  -5    8.94    3.38
   0   7  -4  277.76   17.49
   0   7  -3  257.10   16.07
   0   7  -2  252.59   15.36
   0   7  -1   12.82    3.26
   0   7  -1   13.16    3.37
   0   7   0  357.19   18.11
   0   7   0  388.76   18.37
   0   7   0  390.46   19.33
   0   7   1  407.59   18.91
   0   7   1  382.98   17.72
   0   7   1  429.96   20.58
   0   7   2  562.11   23.15
   0   7   2  547.61   21.01
   0   7   2  576.86   24.70
   0   7   3   27.38    5.04
   0   7   3   23.07    3.43
   0   7   3   30.01    4.74
   0   7   4    6.73    3.07
   0   7   4    5.02    1.90
   0   7   4    3.71    1.27
   0   7   5  192.96    9.10
   0   7   5  215.49   15.07
   0   7   5  171.15    7.00
   0   7   6  207.94   15.92
   0   7   7   66.19    9.16
   0   7   8   -0.79    1.72
   0   7   9   28.19    6.73
   0   7  10   14.66    5.02
   0   8  -7    3.62    2.37
   0   8  -6    6.47    3.89
   0   8  -5  105.26   11.62
   0   8  -4  150.99   13.23
   0   8  -3   36.20    6.20
   0   8  -2    9.73    3.20
   0   8  -1  124.15   11.03
   0   8   0  261.64   10.06
   0   8   0  272.70   16.72
   0   8   1  152.98   11.30
   0   8   1  158.75   12.87
   0   8   1  151.50   12.13
   0   8   2  261.80   14.58
   0   8   2  259.47   17.09
   0   8   3  181.53   11.11
   0   8   3  190.92   14.41
   0   8   4  181.41   10.50
   0   8   4  201.51   14.88
   0   8   5  111.52   11.88
   0   8   5  121.63    7.85
   0   8   6   43.04    7.54
   0   8   7   19.33    5.31
   0   8   8   33.67    7.34
   0   8   9   36.94    7.79
   0   8  10   36.78    7.97
   0   9  -6   24.69    5.88
   0   9  -5   16.52    4.23
   0   9  -4    7.63    3.32
   0   9  -3   16.65    4.45
   0   9  -2  102.37   10.87
   0   9  -1  165.28   13.79
   0   9   0  135.74   12.41
   0   9   0  144.30    6.72
   0   9   1   -0.34    1.37
   0   9   2   88.27   10.35
   0   9   3   18.70    3.67
   0   9   3   15.01    4.41
   0   9   4  159.83   10.55
   0   9   4  169.57   14.57
   0   9   5   32.74    6.48
   0   9   5   28.01    4.01
   0   9   6    3.89    2.90
   0   9   6    0.34    0.53
   0   9   7   19.09    5.44
   0   9   8   39.61    7.96
   0   9   9   28.31    6.84
   0  10  -5    2.15    2.08
   0  10  -4   -2.26    2.60
   0  10  -3   21.77    5.45
   0  10  -2   69.81    9.20
   0  10  -1   18.38    4.81
   0  10   0    4.22    2.73
   0  10   1   11.42    3.95
   0  10   2   81.18   10.40
   0  10   2   79.76    9.87
   0  10   3   74.83   10.11
   0  10   4   66.66    7.01
   0  10   4   78.46   10.45
   0  10   5    7.81    4.12
   0  10   6   27.78    6.25
   0  10   7   26.69    6.61
   0  10   8    5.36    2.74
   0  11  -4   12.94    4.55
   0  11  -3   41.04    7.88
   0  11  -2   16.46    5.06
   0  11  -1    8.93    3.90
   0  11   0   39.98    7.27
   0  11   1   50.53    8.49
   0  11   2   77.27   10.29
   0  11   3    4.93    3.21
   0  11   4    2.24    2.05
   0  11   5   17.51    5.52
   0  11   6   14.34    5.31
   0  11   7   16.14    4.90
   0  12  -2    1.42    2.35
   0  12  -1   15.41    4.93
   0  12   0   24.17    6.41
   0  12   1    9.95    4.17
   0  12   2    6.94    3.61
   0  12   3    4.15    3.03
   0  12   3    5.72    3.55
   0  12   4   11.14    4.67
   0  12   5   20.17    6.04
   0  12   6   17.38    5.64
   0  13   1    4.39    3.03
   0  13   2   10.27    4.56
   0  13   3    4.12    2.57
   1 -13  -4   -0.18    2.03
   1 -13  -3    3.75    3.53
   1 -13  -2   42.69    8.55
   1 -13  -1   22.73    7.27
   1 -12  -6   -1.36    2.45
   1 -12  -5    4.53    3.79
   1 -12  -4   17.16    4.63
   1 -12  -3   16.35    4.85
   1 -12  -2   24.52    6.08
   1 -12  -1    4.10    3.42
   1 -12   0    4.78    3.82
   1 -12   1   48.49    9.92
   1 -11  -7    1.21    2.14
   1 -11  -6   -0.18    1.87
   1 -11  -5   42.12    7.51
   1 -11  -5   37.50    5.86
   1 -11  -4   57.07    7.47
   1 -11  -4   49.81    8.32
   1 -11  -3   10.31    3.81
   1 -11  -2   -2.98    2.46
   1 -11  -1   -0.06    2.69
   1 -11   0   49.08    8.44
   1 -11   1   65.72   10.45
   1 -11   2    8.02    4.17
   1 -11   4   15.80    5.82
   1 -10  -8    1.08    2.03
   1 -10  -7   30.06    6.66
   1 -10  -6   25.14    3.88
   1 -10  -6   26.07    6.14
   1 -10  -5   61.58    6.84
   1 -10  -5   70.60    9.59
   1 -10  -4   45.42    6.27
   1 -10  -4   36.26    6.73
   1 -10  -3    8.92    3.02
   1 -10  -2   27.23    5.39
   1 -10  -1   71.13    9.38
   1 -10   0  113.77   12.27
   1 -10   1   85.25   11.27
   1 -10   2    8.57    3.80
   1 -10   3   28.07    6.69
   1 -10   4   60.24   11.16
   1 -10   5   23.02    5.92
   1  -9  -9    1.40    2.92
   1  -9  -8    6.33    3.32
   1  -9  -7   49.56    8.47
   1  -9  -6   64.53    6.02
   1  -9  -6   67.13    9.24
   1  -9  -5   38.32    6.78
   1  -9  -5   42.18    5.37
   1  -9  -5   49.51    3.25
   1  -9  -4    0.24    1.31
   1  -9  -4   -0.18    1.55
   1  -9  -3   80.19    9.33
   1  -9  -3   74.63    7.95
   1  -9  -2  428.71   21.36
   1  -9  -1   84.16    9.22
   1  -9   0   -0.02    3.05
   1  -9   1   26.84    5.85
   1  -9   2  122.72   13.14
   1  -9   3  240.83   19.92
   1  -9   4   52.70    9.55
   1  -9   5   -3.68    3.93
   1  -9   5   -0.16    1.85
   1  -9   6   37.58    7.31
   1  -8  -9    5.05    3.07
   1  -8  -8   39.69    7.44
   1  -8  -7   55.29    4.64
   1  -8  -7   57.99    8.73
   1  -8  -6   78.87    9.86
   1  -8  -6   68.64    5.87
   1  -8  -5   33.61    6.06
   1  -8  -5   27.78    4.04
   1  -8  -4  121.98   11.37
   1  -8  -4  123.26    9.12
   1  -8  -4  124.56    5.13
   1  -8  -3  151.95   12.11
   1  -8  -3  119.08    9.44
   1  -8  -2  104.74    9.87
   1  -8  -2  105.66    9.36
   1  -8  -1  102.90    9.60
   1  -8   0   22.21    4.66
   1  -8   1  208.47   15.45
   1  -8   2  131.95   12.76
   1  -8   3   89.74   11.07
   1  -8   4    1.78    2.26
   1  -8   5   34.74    7.69
   1  -8   6   69.75   11.25
   1  -8   6   69.63    9.09
   1  -7 -10    8.71    3.79
   1  -7  -9   22.79    5.44
   1  -7  -8   63.18    9.11
   1  -7  -7    3.21    1.09
   1  -7  -7    0.69    1.98
   1  -7  -6   58.07    7.96
   1  -7  -6   47.41    4.54
   1  -7  -5  112.74   11.01
   1  -7  -5  107.69    7.51
   1  -7  -4  290.74   16.81
   1  -7  -4  250.78   12.63
   1  -7  -3  465.14   21.48
   1  -7  -3  449.73   21.95
   1  -7  -3  475.80   19.23
   1  -7  -2    9.10    2.90
   1  -7  -2    3.97    1.92
   1  -7  -2    4.43    1.92
   1  -7  -1  202.46   13.49
   1  -7  -1  222.41   13.37
   1  -7   0  420.63   20.47
   1  -7   0  422.27   20.43
   1  -7   1  479.16   23.03
   1  -7   2  166.41   13.62
   1  -7   3    0.37    0.50
   1  -7   3    2.17    2.18
   1  -7   4   58.13    9.18
   1  -7   5  245.02   19.74
   1  -7   6  121.35   14.28
   1  -7   6  123.51   11.34
   1  -6 -10   40.21    7.94
   1  -6  -9   27.89    6.74
   1  -6  -8   19.25    2.39
   1  -6  -8   17.80    5.27
   1  -6  -7   11.07    4.01
   1  -6  -7    8.92    1.93
   1  -6  -6   97.88   10.08
   1  -6  -6   89.70    5.98
   1  -6  -5  252.70   11.25
   1  -6  -5  270.63   16.22
   1  -6  -4  278.25   12.46
   1  -6  -4  298.09   16.35
   1  -6  -4  316.29   17.07
   1  -6  -3    0.63    0.94
   1  -6  -3    0.81    0.71
   1  -6  -3    1.82    1.37
   1  -6  -2   66.72    6.80
   1  -6  -2   71.10    6.24
   1  -6  -2   67.29    7.00
   1  -6  -1  403.51   17.91
   1  -6  -1  383.86   17.07
   1  -6  -1  391.04   18.33
   1  -6   0  582.09   23.33
   1  -6   0  566.74   22.78
   1  -6   1  200.55   12.98
   1  -6   1  206.47   13.00
   1  -6   2    3.75    0.70
   1  -6   2    0.75    1.27
   1  -6   2    4.56    2.13
   1  -6   3  320.54   18.98
   1  -6   4  630.12   29.25
   1  -6   4  526.22   23.26
   1  -6   5  181.24   16.28
   1  -6   6   30.55    5.25
   1  -6   6   15.57    5.21
   1  -6   7   18.68    3.95
   1  -5 -10   34.10    7.36
   1  -5  -9   16.22    4.84
   1  -5  -8    0.18    0.94
   1  -5  -8   -0.05    0.86
   1  -5  -7  115.93    6.63
   1  -5  -7  110.58   11.26
   1  -5  -6  398.18   20.54
   1  -5  -6  369.44   13.61
   1  -5  -5  293.38   11.72
   1  -5  -5  336.49   17.58
   1  -5  -5  309.61   17.06
   1  -5  -4   38.91    3.85
   1  -5  -4   43.94    5.69
   1  -5  -4   47.38    6.02
   1  -5  -3  193.70   11.46
   1  -5  -3  172.64    8.82
   1  -5  -3  165.13   11.10
   1  -5  -2 1755.65   46.37
   1  -5  -2 1591.76   43.07
   1  -5  -1 1693.19   45.09
   1  -5  -1 1627.19   44.13
   1  -5   0 1012.00   31.53
   1  -5   1  446.34   18.97
   1  -5   2  466.77   18.35
   1  -5   2  445.33    9.44
   1  -5   3  707.47   27.93
   1  -5   3  650.32   23.95
   1  -5   4  204.57   14.81
   1  -5   4  210.89   12.50
   1  -5   5   33.29    6.27
   1  -5   5   29.16    4.94
   1  -5   6   90.99   11.45
   1  -5   6  104.98    8.95
   1  -5   7  210.77   12.61
   1  -5   8   65.58   10.35
   1  -5   9   23.37    6.68
   1  -4 -10    0.73    2.71
   1  -4  -9   62.56    5.28
   1  -4  -9   70.83    9.87
   1  -4  -8  354.32   15.13
   1  -4  -8  379.40   22.64
   1  -4  -8  366.52   14.34
   1  -4  -8  363.39   11.52
   1  -4  -7  147.25   12.63
   1  -4  -7  143.87    8.07
   1  -4  -6  314.08   17.96
   1  -4  -6  309.42   12.19
   1  -4  -5   30.86    3.31
   1  -4  -5   30.82    4.95
   1  -4  -5   36.74    5.26
   1  -4  -4  589.86   22.48
   1  -4  -4  568.15   17.58
   1  -4  -4  565.85   22.65
   1  -4  -3 1043.15   31.38
   1  -4  -3  976.80   27.05
   1  -4  -3 1039.40   32.53
   1  -4  -2  726.55   21.99
   1  -4  -2  776.78   24.41
   1  -4  -2  788.72   25.59
   1  -4  -1   77.84    5.83
   1  -4  -1   81.13    5.70
   1  -4  -1   77.81    6.23
   1  -4   0  382.74   15.18
   1  -4   0  366.79   14.76
   1  -4   1  581.40   20.62
   1  -4   1  572.34   14.24
   1  -4   2 2155.09   57.38
   1  -4   3  874.17   29.95
   1  -4   3  817.85   26.65
   1  -4   4   57.39    5.88
   1  -4   4   66.90    7.55
   1  -4   5   40.73    6.55
   1  -4   5   48.83    5.79
   1  -4   6  289.38   19.28
   1  -4   6  265.95   15.58
   1  -4   6  288.04   14.25
   1  -4   7  375.18   15.95
   1  -4   8   86.21   11.12
   1  -4   9   -0.93    2.89
   1  -3 -10    3.47    2.90
   1  -3  -9  102.40   11.95
   1  -3  -8  149.47   13.75
   1  -3  -8  145.28    5.73
   1  -3  -7    7.53    1.17
   1  -3  -7   11.74    2.45
   1  -3  -7    5.61    3.11
   1  -3  -7    9.31    1.15
   1  -3  -6   21.09    4.20
   1  -3  -6   18.88    4.09
   1  -3  -6   20.34    1.44
   1  -3  -5  162.29   11.16
   1  -3  -5  134.39   10.41
   1  -3  -4  694.65   20.76
   1  -3  -4  746.82   25.96
   1  -3  -4  786.42   26.64
   1  -3  -3 2305.95   56.46
   1  -3  -3 2139.17   51.71
   1  -3  -3 2270.13   57.18
   1  -3  -2  170.02    8.69
   1  -3  -2  159.98    7.34
   1  -3  -2  188.23    9.62
   1  -3  -1  292.74   11.12
   1  -3  -1  268.31   10.40
   1  -3  -1  295.93   11.93
   1  -3   0 2393.72   55.61
   1  -3   0 2289.83   56.05
   1  -3   0 2421.54   57.06
   1  -3   1 2061.28   50.60
   1  -3   1 2085.64   50.87
   1  -3   1 1992.88   44.91
   1  -3   2 1705.53   44.72
   1  -3   2 1675.83   42.24
   1  -3   3  235.74   12.27
   1  -3   3  215.77   10.48
   1  -3   4  389.97   18.39
   1  -3   4  391.81   16.10
   1  -3   5 1354.42   44.17
   1  -3   5 1340.80   39.72
   1  -3   6  472.33   23.59
   1  -3   6  469.91   20.84
   1  -3   6  487.84   17.55
   1  -3   7   21.27    5.03
   1  -3   7   22.19    3.03
   1  -3   8    9.65    3.93
   1  -3   9  160.24   15.97
   1  -3  10  111.93   14.04
   1  -2 -10   49.13    8.80
   1  -2  -9  101.87   12.03
   1  -2  -8   12.04    2.94
   1  -2  -8   19.47    4.97
   1  -2  -8   15.14    2.37
   1  -2  -7    2.64    2.52
   1  -2  -6  629.94   22.66
   1  -2  -6  702.78   27.85
   1  -2  -6  631.57   16.63
   1  -2  -6  662.63   27.01
   1  -2  -5  879.04   30.04
   1  -2  -5  786.38   21.37
   1  -2  -5  833.84   29.66
   1  -2  -4  683.58   24.40
   1  -2  -4  681.85   24.54
   1  -2  -3    8.16    1.93
   1  -2  -3   11.27    2.40
   1  -2  -2  249.15   10.38
   1  -2  -2  248.41    8.96
   1  -2  -2  255.65   10.78
   1  -2  -2  242.53    6.77
   1  -2  -1 2667.39   61.05
   1  -2  -1 2744.72   62.63
   1  -2  -1 2741.63   61.75
   1  -2   0 2436.02   55.13
   1  -2   0 2457.24   56.28
   1  -2   0 2499.86   56.57
   1  -2   1 1085.13   27.54
   1  -2   1 1071.22   27.43
   1  -2   1 1009.80   24.53
   1  -2   2   30.66    2.81
   1  -2   2   33.35    3.45
   1  -2   3  634.35   20.64
   1  -2   3  573.76   18.54
   1  -2   4 1991.28   52.25
   1  -2   4 1904.70   49.39
   1  -2   5  386.65   18.47
   1  -2   5  382.85   16.38
   1  -2   6  165.71   12.28
   1  -2   6  172.71   11.00
   1  -2   6  162.30    7.50
   1  -2   6  164.64   12.74
   1  -2   7   26.31    5.65
   1  -2   7   20.95    4.28
   1  -2   7   24.43    2.22
   1  -2   8  109.15   12.02
   1  -2   9  158.94   15.33
   1  -2  10   36.57    7.74
   1  -1 -10   32.62    7.08
   1  -1  -9   -2.17    2.53
   1  -1  -8    1.87    1.41
   1  -1  -8    3.22    2.34
   1  -1  -7  432.82   22.43
   1  -1  -7  411.45   21.41
   1  -1  -6  594.95   25.43
   1  -1  -5  227.21   12.18
   1  -1  -5  266.83   14.47
   1  -1  -5  251.35    8.07
   1  -1  -5  253.04   14.19
   1  -1  -4   45.93    5.29
   1  -1  -4   38.96    2.79
   1  -1  -4   45.26    5.11
   1  -1  -3  221.07   10.85
   1  -1  -3  211.12    7.56
   1  -1  -3  223.07   10.85
   1  -1  -2 1353.20   35.02
   1  -1  -2 1357.21   35.05
   1  -1  -1 3400.20   75.81
   1  -1  -1 3472.59   76.18
   1  -1   0  180.77    6.48
   1  -1   0  188.54    5.47
   1  -1   0  188.52    6.19
   1  -1   0  182.55    6.06
   1  -1   1 2260.39   49.79
   1  -1   1 2246.49   47.56
   1  -1   2 2042.52   47.40
   1  -1   2 2009.35   45.85
   1  -1   3 2045.79   49.11
   1  -1   3 1991.48   48.01
   1  -1   4 1510.99   40.45
   1  -1   4 1473.36   39.18
   1  -1   5   10.16    2.79
   1  -1   5   20.61    3.77
   1  -1   5   12.46    2.53
   1  -1   5   14.34    1.56
   1  -1   6  174.11   10.75
   1  -1   6  175.34   12.71
   1  -1   7  514.34   22.24
   1  -1   7  516.41   25.54
   1  -1   8  474.97   25.84
   1  -1   9   23.73    6.07
   1  -1  10    5.23    2.27
   1   0 -10    2.17    2.59
   1   0  -9   52.18    8.58
   1   0  -8  124.52    9.90
   1   0  -8   96.80   10.96
   1   0  -7  178.09   13.71
   1   0  -7  148.77   10.90
   1   0  -6   97.40    9.09
   1   0  -6   26.00    4.40
   1   0  -5   21.21    3.73
   1   0  -5   31.42    4.83
   1   0  -4  550.69   20.70
   1   0  -4  584.73   21.84
   1   0  -4  551.23   15.42
   1   0  -3 2493.88   61.53
   1   0  -3 2480.26   55.81
   1   0  -2  949.45   26.18
   1   0  -2  930.80   23.08
   1   0  -1   17.32    1.99
   1   0  -1   14.96    1.54
   1   0  -1   20.33    2.02
   1   0   0   56.76    2.62
   1   0   1  208.18    6.26
   1   0   1  214.99    6.50
   1   0   2 1798.13   40.63
   1   0   2 1810.28   40.82
   1   0   2 1809.83   39.73
   1   0   2 1837.16   40.76
   1   0   2 1780.06   42.23
   1   0   3 2441.57   55.28
   1   0   3 2404.65   56.13
   1   0   3 2420.41   58.30
   1   0   4   38.20    3.70
   1   0   4   39.98    3.89
   1   0   4   41.04    4.61
   1   0   5   36.21    4.24
   1   0   5   40.98    5.17
   1   0   6  609.86   23.14
   1   0   6  686.07   26.83
   1   0   7  259.52   14.60
   1   0   7  247.88   16.45
   1   0   8  126.62   12.59
   1   0   9    6.44    3.21
   1   0  10   52.97    9.26
   1   0  11   94.51   12.73
   1   1 -10   12.38    4.53
   1   1  -9   61.04    8.98
   1   1  -8  247.08   17.74
   1   1  -7   76.37    8.09
   1   1  -7   81.84    9.56
   1   1  -6   26.03    4.53
   1   1  -6   27.10    4.91
   1   1  -5    5.41    2.27
   1   1  -5  273.23   14.45
   1   1  -4 1365.45   40.89
   1   1  -4 1457.42   41.87
   1   1  -3  595.76   21.71
   1   1  -3  640.12   21.76
   1   1  -2 2048.12   44.06
   1   1  -2 1962.00   50.81
   1   1  -2 2059.53   50.11
   1   1  -2 1923.86   47.11
   1   1  -1 1422.80   35.00
   1   1  -1 1390.24   33.90
   1   1   0 1535.56   34.69
   1   1   0 1418.02   34.85
   1   1   1 5866.22  124.64
   1   1   1 5846.98  123.92
   1   1   1 5791.08  124.82
   1   1   1 5792.11  125.22
   1   1   1 5853.38  124.39
   1   1   2  491.91   14.12
   1   1   2  455.33   12.42
   1   1   2  494.68   14.22
   1   1   2  485.46   12.91
   1   1   3    9.40    1.85
   1   1   3    9.14    1.59
   1   1   3    8.40    1.00
   1   1   4  479.97   16.47
   1   1   4  460.12   17.64
   1   1   5 1427.87   34.77
   1   1   5 1397.46   39.16
   1   1   5 1436.42   42.00
   1   1   6 1559.23   44.71
   1   1   6 1657.23   48.60
   1   1   6 1568.87   37.73
   1   1   7  163.63   12.80
   1   1   7  150.70   10.77
   1   1   8   -1.01    2.66
   1   1   9  130.46   13.39
   1   1  10  128.43   14.29
   1   1  11   13.24    4.93
   1   2 -10   44.69    8.46
   1   2  -9   82.51   10.66
   1   2  -8   10.96    3.80
   1   2  -7   39.90    6.72
   1   2  -6  266.37   15.88
   1   2  -6  269.08   17.08
   1   2  -5  584.43   23.82
   1   2  -5  605.38   25.30
   1   2  -4   11.08    2.97
   1   2  -4  592.77   19.75
   1   2  -3   76.67    6.81
   1   2  -3   84.61    7.00
   1   2  -2 1669.26   45.67
   1   2  -2 1745.68   44.94
   1   2  -1 5887.63  130.22
   1   2   0 3524.03   80.73
   1   2   0 3594.65   80.51
   1   2   1 1261.19   30.53
   1   2   1 1249.17   30.77
   1   2   1 1253.87   29.20
   1   2   1 1281.83   30.14
   1   2   2  623.34   14.83
   1   2   2  618.30   18.21
   1   2   3 2716.21   63.50
   1   2   3 2820.42   64.11
   1   2   3 2613.58   58.42
   1   2   4  786.64   25.22
   1   2   4  754.87   24.08
   1   2   5 1249.89   36.24
   1   2   5 1299.94   38.79
   1   2   6  220.41   12.38
   1   2   6  214.12   13.63
   1   2   7   67.71    7.13
   1   2   7   61.07    4.66
   1   2   7   75.30    8.64
   1   2   8  251.02   17.35
   1   2   8  237.99    9.40
   1   2   9  141.54   13.81
   1   2  10   73.60   10.75
   1   2  11   26.75    6.66
   1   3  -9   18.01    5.02
   1   3  -8   12.90    4.14
   1   3  -7  120.36   11.88
   1   3  -6  336.45   19.59
   1   3  -5  226.42   14.60
   1   3  -5  250.20   15.45
   1   3  -4   65.97    7.01
   1   3  -4   60.12    6.72
   1   3  -3   29.25    4.64
   1   3  -3  245.72   12.37
   1   3  -2 1498.25   41.56
   1   3  -1  470.94   17.40
   1   3   0 1071.14   29.49
   1   3   0 1022.13   29.31
   1   3   1   25.79    2.60
   1   3   1    8.60    1.71
   1   3   1   26.91    2.99
   1   3   1   22.16    1.85
   1   3   2   99.39    4.80
   1   3   2  108.42    6.48
   1   3   3 4800.60  101.85
   1   3   3 4745.86  109.10
   1   3   4  467.78   17.90
   1   3   4  427.69   11.38
   1   3   5    2.69    1.77
   1   3   6  146.12   10.20
   1   3   6  148.34   11.27
   1   3   7  102.21    8.90
   1   3   7  110.09   10.43
   1   3   8  759.65   32.89
   1   3   9   48.92    8.20
   1   3   9   51.00    4.52
   1   3  10   -1.55    2.86
   1   3  11   23.39    6.25
   1   4  -9   10.60    4.01
   1   4  -8   86.51   10.81
   1   4  -7  185.90   15.43
   1   4  -6   66.68    8.67
   1   4  -5   52.29    7.20
   1   4  -4  167.65   12.30
   1   4  -4  171.92   12.33
   1   4  -3  948.96   32.52
   1   4  -3  937.09   32.24
   1   4  -2  686.70   24.88
   1   4  -1  626.77   22.40
   1   4   0  454.58   17.16
   1   4   0  454.92   17.70
   1   4   1 1115.38   28.24
   1   4   1 1058.15   31.80
   1   4   1 1116.24   30.59
   1   4   1 1095.30   31.81
   1   4   1 1105.01   25.46
   1   4   2 1585.20   42.67
   1   4   2 1612.07   39.46
   1   4   3  101.10    4.93
   1   4   3   95.71    7.30
   1   4   4 1027.28   24.07
   1   4   4 1064.89   32.84
   1   4   5  515.18   21.88
   1   4   6  391.98   18.48
   1   4   6  403.14   19.91
   1   4   7  376.60   20.72
   1   4   8  134.21   12.77
   1   4   9    5.93    2.83
   1   4  10   36.28    7.47
   1   4  11   63.60   10.43
   1   5  -8   15.23    4.73
   1   5  -7   34.32    6.93
   1   5  -6   -0.51    1.46
   1   5  -5   77.56    8.96
   1   5  -4  345.54   19.20
   1   5  -3  131.01   10.56
   1   5  -2  101.34    8.67
   1   5  -2  118.25    9.49
   1   5  -1    2.37    1.53
   1   5  -1    4.15    1.87
   1   5   0 1709.83   47.89
   1   5   0 1738.40   47.53
   1   5   1 1173.20   30.49
   1   5   1 1160.29   33.82
   1   5   1 1218.02   35.94
   1   5   2  885.62   29.07
   1   5   2  885.38   25.92
   1   5   3   27.34    4.14
   1   5   3   22.74    2.63
   1   5   4   28.35    4.39
   1   5   4   25.62    2.43
   1   5   5  948.40   32.33
   1   5   5  985.86   34.05
   1   5   6  321.60   17.00
   1   5   6  340.74   18.66
   1   5   7   71.36    8.73
   1   5   8   45.93    7.42
   1   5   9   57.36    8.87
   1   5  10  126.75   13.96
   1   5  11   34.64    8.07
   1   6  -8   20.68    5.85
   1   6  -7    1.55    1.68
   1   6  -6   62.20    8.96
   1   6  -5  135.58   12.42
   1   6  -4  345.59   19.82
   1   6  -3   45.14    6.49
   1   6  -2  131.62   10.65
   1   6  -1  431.39   19.85
   1   6  -1  419.64   19.93
   1   6   0  167.70   11.33
   1   6   0  173.76   11.14
   1   6   0  165.36   11.55
   1   6   1  311.98   11.91
   1   6   1  308.01   15.75
   1   6   1  340.95   16.88
   1   6   1  346.92   15.53
   1   6   1  327.14   16.74
   1   6   2   40.56    5.23
   1   6   2   43.67    5.69
   1   6   2   44.44    2.88
   1   6   2   41.82    4.61
   1   6   3  376.80   17.93
   1   6   3  395.23   14.94
   1   6   3  416.22   19.09
   1   6   4  444.54   15.01
   1   6   4  457.41   20.87
   1   6   4  442.67   19.72
   1   6   5   77.60    4.53
   1   6   5   78.84    7.90
   1   6   5   78.70    8.48
   1   6   6  175.54   13.58
   1   6   7   63.46    8.65
   1   6   8   50.18    8.04
   1   6   9   73.79   10.31
   1   6  10   50.76    9.17
   1   6  11   -0.54    2.47
   1   7  -7   46.23    8.36
   1   7  -6   66.13    9.25
   1   7  -5   85.14   10.30
   1   7  -4   -2.59    2.61
   1   7  -3   48.70    7.15
   1   7  -2  159.39   12.64
   1   7  -1  337.70   18.82
   1   7   0  175.31   12.41
   1   7   0  179.70   12.22
   1   7   0  192.68   13.33
   1   7   1   36.54    5.38
   1   7   1   41.13    5.26
   1   7   1   34.72    5.39
   1   7   1   38.13    3.66
   1   7   2  115.18    9.71
   1   7   2  124.43    8.91
   1   7   2  123.25   10.41
   1   7   2  113.53    4.15
   1   7   3  497.61   22.00
   1   7   3  495.41   18.81
   1   7   3  546.01   23.72
   1   7   4  329.45   13.55
   1   7   4  312.02   17.17
   1   7   4  361.57   18.82
   1   7   5   85.73    9.20
   1   7   5   88.51    5.69
   1   7   6   26.39    5.39
   1   7   7   59.97    8.50
   1   7   8  116.14   12.44
   1   7   9   34.02    7.15
   1   7  10    9.05    4.05
   1   7  11    5.75    3.80
   1   8  -6   20.51    5.60
   1   8  -5    1.47    2.21
   1   8  -4   -0.98    2.30
   1   8  -3  132.52   12.43
   1   8  -2  134.52   12.26
   1   8  -1  112.82   10.95
   1   8   0   29.85    5.74
   1   8   1  233.77   14.50
   1   8   1  252.05   16.15
   1   8   1  237.38   10.17
   1   8   2  207.75   12.70
   1   8   2  205.11   14.84
   1   8   3   90.83    7.71
   1   8   3  103.91   10.17
   1   8   3   93.73    4.99
   1   8   4   69.73    6.13
   1   8   4   77.15    9.00
   1   8   5   71.66    5.69
   1   8   5   68.70    8.88
   1   8   6  240.30   10.19
   1   8   6  232.83   17.06
   1   8   7   85.79   10.53
   1   8   8   90.39   11.36
   1   8   9    1.00    2.45
   1   8  10    4.89    3.03
   1   9  -5   16.03    4.97
   1   9  -4   98.90   11.48
   1   9  -3  113.04   12.07
   1   9  -2   24.04    5.29
   1   9  -1   18.35    4.66
   1   9   0   25.04    3.50
   1   9   0   22.67    4.97
   1   9   1  142.20   12.89
   1   9   1  155.26    7.75
   1   9   2  224.12   16.47
   1   9   2  212.29   15.85
   1   9   3   11.56    2.99
   1   9   3   14.29    4.34
   1   9   4   51.72    5.80
   1   9   4   57.25    8.36
   1   9   5  108.97    7.95
   1   9   5  123.79   12.24
   1   9   6   61.40    8.84
   1   9   6   61.23    5.27
   1   9   7   18.62    4.88
   1   9   8    4.95    3.38
   1   9   9   21.27    5.95
   1   9  10   31.40    7.70
   1  10  -4   29.05    6.84
   1  10  -3    0.15    1.47
   1  10  -2    6.30    3.00
   1  10  -1   94.61   11.01
   1  10   0  109.51   11.89
   1  10   1   57.13    8.54
   1  10   2    8.57    3.17
   1  10   3   46.88    8.13
   1  10   4   55.75    6.33
   1  10   4   56.26    8.62
   1  10   5   70.57    9.91
   1  10   6   11.66    4.53
   1  10   7    1.37    1.82
   1  10   8   21.88    6.02
   1  10   9    6.87    3.30
   1  11  -3    3.65    3.18
   1  11  -2   27.46    6.47
   1  11  -1   47.49    8.05
   1  11   0   13.06    4.80
   1  11   1    3.15    2.81
   1  11   2   -3.06    2.39
   1  11   3   25.37    5.78
   1  11   3   20.12    5.37
   1  11   4   28.71    6.52
   1  11   5   10.02    4.19
   1  11   6    6.54    3.76
   1  11   7   39.95    8.04
   1  11   8   22.62    6.57
   1  12  -1    8.69    3.89
   1  12   0   -1.48    2.53
   1  12   1   17.52    5.62
   1  12   2   31.38    6.98
   1  12   3   15.02    5.04
   1  12   4    2.57    2.84
   1  12   4    0.30    2.01
   1  12   5   20.76    6.33
   1  12   6   -0.70    2.11
   2 -13  -3   11.47    4.71
   2 -13  -2    0.46    2.93
   2 -13  -1    4.07    3.03
   2 -12  -6    7.03    3.79
   2 -12  -5   17.83    5.57
   2 -12  -4   -0.36    1.82
   2 -12  -3   -7.63    3.39
   2 -12  -2    8.66    3.86
   2 -12  -1   43.79    8.33
   2 -12   0   16.33    5.53
   2 -12   1   -1.49    2.88
   2 -11  -7   14.18    5.35
   2 -11  -6   16.91    5.15
   2 -11  -5    1.75    2.56
   2 -11  -5   -1.06    1.93
   2 -11  -4   -0.93    1.88
   2 -11  -4    3.97    2.62
   2 -11  -3   51.68    7.52
   2 -11  -2   24.59    5.45
   2 -11  -1   72.34    9.77
   2 -11   0    1.33    2.56
   2 -11   1   13.14    4.57
   2 -11   2   48.13    9.04
   2 -11   3   15.51    5.56
   2 -10  -8    6.17    3.69
   2 -10  -7   20.11    5.57
   2 -10  -6    9.71    2.77
   2 -10  -6    2.70    2.62
   2 -10  -5   -0.26    2.16
   2 -10  -5    0.17    1.49
   2 -10  -4   82.69   10.02
   2 -10  -4   70.45    7.99
   2 -10  -3   76.95    9.36
   2 -10  -3   67.96    8.17
   2 -10  -2   37.48    6.25
   2 -10  -1   -0.49    2.30
   2 -10   0   26.46    5.74
   2 -10   1   91.20   11.14
   2 -10   2   57.54    9.21
   2 -10   3    9.34    3.86
   2 -10   4   14.02    5.44
   2 -10   6   32.26    7.32
   2  -9  -8   34.08    7.27
   2  -9  -7    6.60    2.70
   2  -9  -6   25.44    4.11
   2  -9  -6   26.45    5.71
   2  -9  -5   34.58    4.95
   2  -9  -5   38.28    6.86
   2  -9  -4   59.00    8.20
   2  -9  -4   66.19    7.25
   2  -9  -3   44.05    6.70
   2  -9  -3   22.53    4.50
   2  -9  -2    5.14    2.69
   2  -9  -1   41.22    6.52
   2  -9   0   94.55   10.15
   2  -9   1  285.86   19.27
   2  -9   2   19.74    5.16
   2  -9   3   -0.85    3.28
   2  -9   4   43.20    8.31
   2  -9   5   41.46    8.48
   2  -9   6   41.05    9.89
   2  -8  -9   13.00    4.74
   2  -8  -8    0.12    1.66
   2  -8  -7   20.35    3.19
   2  -8  -7   14.96    4.39
   2  -8  -6   86.73   10.32
   2  -8  -6   81.78    6.91
   2  -8  -5  111.92   11.20
   2  -8  -5  128.71    9.30
   2  -8  -4   63.25    7.97
   2  -8  -4   65.25    6.87
   2  -8  -3   30.85    4.81
   2  -8  -3   36.17    5.78
   2  -8  -2  407.09   20.14
   2  -8  -2  388.17   19.22
   2  -8  -1  367.35   19.34
   2  -8   0  211.23   14.65
   2  -8   1    3.51    2.07
   2  -8   2   15.53    4.12
   2  -8   3  227.08   17.43
   2  -8   4  315.29   21.76
   2  -8   5   97.75   12.47
   2  -8   6    4.11    3.50
   2  -8   7   37.19    8.50
   2  -7  -9   -2.76    3.14
   2  -7  -8   33.43    6.95
   2  -7  -7   51.76    4.98
   2  -7  -7   50.87    8.03
   2  -7  -6  154.75   13.22
   2  -7  -6  143.18    9.12
   2  -7  -5   32.04    4.27
   2  -7  -5   39.32    6.28
   2  -7  -4  134.68   11.36
   2  -7  -4  133.86    9.36
   2  -7  -3  229.05   14.30
   2  -7  -3  223.21   12.94
   2  -7  -2  209.67   13.07
   2  -7  -2  215.38   12.91
   2  -7  -2  193.67   13.54
   2  -7  -1  306.84   16.15
   2  -7  -1  300.74   16.02
   2  -7  -1  330.29   17.76
   2  -7   0    8.61    2.94
   2  -7   0    8.15    2.74
   2  -7   1  283.83   16.63
   2  -7   2  374.17   20.53
   2  -7   3  435.08   23.40
   2  -7   3  450.99   13.29
   2  -7   4  127.70   12.59
   2  -7   4  102.15    6.15
   2  -7   5    8.73    3.54
   2  -7   5    9.29    2.09
   2  -7   6   69.25   10.50
   2  -7   7   96.74   12.82
   2  -7   7   88.48    9.50
   2  -7   8   73.30   11.96
   2  -6  -9   24.16    6.09
   2  -6  -8   80.05   10.35
   2  -6  -8   93.54    6.66
   2  -6  -7  195.11   15.66
   2  -6  -7  184.25   10.01
   2  -6  -6    4.37    1.80
   2  -6  -6    5.64    2.78
   2  -6  -5   12.70    2.58
   2  -6  -5   13.98    3.62
   2  -6  -4  229.64   14.27
   2  -6  -4  209.86   11.36
   2  -6  -4  226.83   14.82
   2  -6  -3  544.83   22.37
   2  -6  -3  489.68   19.58
   2  -6  -3  520.33   22.63
   2  -6  -2  277.04   14.48
   2  -6  -2  257.19   14.68
   2  -6  -2  255.08   13.22
   2  -6  -1   44.98    5.26
   2  -6  -1   42.32    5.53
   2  -6  -1   45.69    5.47
   2  -6   0  366.50   17.55
   2  -6   0  378.47   17.95
   2  -6   1  697.66   26.53
   2  -6   1  683.26   26.83
   2  -6   2  531.89   23.69
   2  -6   2  541.36   23.07
   2  -6   3   49.13    6.82
   2  -6   3   61.99    4.28
   2  -6   4   36.66    6.15
   2  -6   4   28.18    3.31
   2  -6   5   63.56    8.80
   2  -6   6  472.91   26.99
   2  -6   7  105.00   13.13
   2  -6   8    0.74    2.13
   2  -5  -9   35.09    7.15
   2  -5  -8    7.45    1.98
   2  -5  -8   16.28    4.67
   2  -5  -7   14.49    2.69
   2  -5  -7    6.16    2.46
   2  -5  -6   55.68    5.37
   2  -5  -6   51.42    7.31
   2  -5  -5  309.92   13.70
   2  -5  -5  326.78   17.81
   2  -5  -4  481.30   20.93
   2  -5  -4  432.16   16.91
   2  -5  -4  436.26   20.53
   2  -5  -3  205.37   10.74
   2  -5  -3  225.90   12.76
   2  -5  -3  225.71   13.28
   2  -5  -2  214.34   11.69
   2  -5  -2  203.64   10.87
   2  -5  -2  211.15   12.54
   2  -5  -1  333.66   14.30
   2  -5  -1  301.70   14.04
   2  -5  -1  284.25   14.56
   2  -5   0  829.85   27.67
   2  -5   0  826.61   28.07
   2  -5   1  441.84   18.92
   2  -5   1  448.10   18.93
   2  -5   2  365.87   17.22
   2  -5   2  367.58   17.64
   2  -5   2  366.86   11.95
   2  -5   3   48.81    5.92
   2  -5   3   53.06    6.52
   2  -5   3   44.69    3.84
   2  -5   4  594.48   25.62
   2  -5   4  568.25   21.54
   2  -5   5  589.06   26.96
   2  -5   5  552.73   22.42
   2  -5   6  198.02   15.80
   2  -5   6  184.80   12.34
   2  -5   7   27.52    6.15
   2  -5   8   30.15    6.86
   2  -5   9  111.21   13.16
   2  -4 -10   35.27    7.90
   2  -4  -9   28.56    6.37
   2  -4  -8    5.39    2.08
   2  -4  -8   11.01    3.97
   2  -4  -7   10.82    2.24
   2  -4  -7    8.98    2.27
   2  -4  -7   16.51    4.28
   2  -4  -6  130.54    8.49
   2  -4  -6  156.71   12.54
   2  -4  -5  514.78   22.90
   2  -4  -5  491.86   18.41
   2  -4  -5  517.61   23.31
   2  -4  -4  137.09   10.09
   2  -4  -4  158.27    8.82
   2  -4  -4  143.35   10.51
   2  -4  -3  151.32    9.78
   2  -4  -3  154.24    8.60
   2  -4  -3  149.12   10.32
   2  -4  -2  287.38   12.51
   2  -4  -2  318.52   13.58
   2  -4  -2  298.47   14.26
   2  -4  -1  912.64   27.17
   2  -4  -1  959.29   28.98
   2  -4  -1  913.45   27.50
   2  -4   0 1294.05   33.69
   2  -4   0 1220.56   35.20
   2  -4   0 1245.56   35.61
   2  -4   1  260.19   12.64
   2  -4   1  273.03   12.70
   2  -4   2  567.69   21.04
   2  -4   2  547.21   20.33
   2  -4   2  501.56   15.74
   2  -4   3  875.62   29.86
   2  -4   3  868.50   24.64
   2  -4   4  899.73   31.66
   2  -4   4  885.88   27.59
   2  -4   5  545.73   24.53
   2  -4   5  554.30   20.99
   2  -4   6   37.47    6.34
   2  -4   6   39.06    5.29
   2  -4   7   78.87    9.80
   2  -4   7   52.80    6.49
   2  -4   8  252.27   18.79
   2  -4   8  268.07   12.44
   2  -4   8  251.20   19.11
   2  -4   9  102.88   12.71
   2  -3 -10   34.21    7.16
   2  -3  -9    1.75    2.36
   2  -3  -8   60.32    6.72
   2  -3  -8   77.83   10.17
   2  -3  -7  129.42   12.17
   2  -3  -7  116.21    6.28
   2  -3  -6  419.21   21.51
   2  -3  -6  395.37   14.55
   2  -3  -5   66.14    7.41
   2  -3  -5   54.36    6.55
   2  -3  -4  124.45    9.39
   2  -3  -4  127.36    5.07
   2  -3  -4  126.92    9.71
   2  -3  -3 1023.98   29.06
   2  -3  -3 1022.43   31.34
   2  -3  -3 1008.24   24.71
   2  -3  -3 1031.97   32.04
   2  -3  -2 1728.78   44.09
   2  -3  -2 1698.98   45.42
   2  -3  -2 1670.07   39.59
   2  -3  -2 1726.73   43.22
   2  -3  -1 1963.05   49.11
   2  -3  -1 1985.50   48.13
   2  -3  -1 2010.68   50.13
   2  -3   0   10.87    2.04
   2  -3   0   11.87    1.82
   2  -3   0   11.12    2.16
   2  -3   1    9.57    1.56
   2  -3   1    8.42    1.96
   2  -3   1    8.30    1.86
   2  -3   2 1162.20   33.44
   2  -3   2 1188.73   33.06
   2  -3   2 1136.96   29.51
   2  -3   3 1042.23   31.70
   2  -3   3 1032.96   28.14
   2  -3   4  177.56   10.95
   2  -3   4  166.68    8.88
   2  -3   5    2.08    1.42
   2  -3   5    1.84    1.20
   2  -3   6  148.43   11.60
   2  -3   6  134.68    9.37
   2  -3   7  441.68   23.03
   2  -3   7  407.93   19.08
   2  -3   8  242.08   17.50
   2  -3   8  251.11   10.39
   2  -3   8  215.46   17.12
   2  -3   9   52.79    8.86
   2  -3  10    2.20    3.63
   2  -2  -9   11.39    4.30
   2  -2  -8  199.14   13.02
   2  -2  -8  228.40   17.55
   2  -2  -7  140.80   11.00
   2  -2  -7  170.59   14.25
   2  -2  -7  151.06    6.21
   2  -2  -6    0.91    0.89
   2  -2  -6    2.12    2.38
   2  -2  -5   18.56    3.83
   2  -2  -5   21.77    4.18
   2  -2  -5   26.85    3.07
   2  -2  -4  217.11   12.29
   2  -2  -4  173.47    8.53
   2  -2  -4  194.41   11.82
   2  -2  -3 2248.81   57.54
   2  -2  -3 2216.08   57.54
   2  -2  -2  753.75   22.80
   2  -2  -2  728.49   19.15
   2  -2  -2  723.98   22.92
   2  -2  -1   20.89    2.43
   2  -2  -1   18.41    2.45
   2  -2  -1   20.47    2.61
   2  -2  -1   22.47    2.22
   2  -2   0  350.53   10.42
   2  -2   0  337.50   12.29
   2  -2   0  337.46   11.73
   2  -2   0  352.16   11.73
   2  -2   1 2973.67   69.21
   2  -2   1 3015.00   68.10
   2  -2   1 2975.13   67.41
   2  -2   2 2872.09   65.92
   2  -2   2 2722.84   63.73
   2  -2   3 1893.13   46.11
   2  -2   3 1713.33   42.03
   2  -2   4   21.46    3.33
   2  -2   4   23.27    2.80
   2  -2   5  351.89   14.60
   2  -2   5  392.18   17.11
   2  -2   6 1087.95   36.00
   2  -2   6 1068.22   32.77
   2  -2   7  479.48   20.74
   2  -2   7  495.96   23.23
   2  -2   7  503.36   24.51
   2  -2   8   41.94    7.11
   2  -2   8   33.92    2.06
   2  -2   8   34.19    2.10
   2  -2   9    8.32    3.59
   2  -2  10  111.07   13.19
   2  -1  -9   50.48    8.63
   2  -1  -8   45.51    7.86
   2  -1  -7   73.58    8.28
   2  -1  -7   66.44    8.58
   2  -1  -7   59.50    8.33
   2  -1  -6   32.79    5.29
   2  -1  -6   34.54    5.92
   2  -1  -6   29.31    2.84
   2  -1  -5  522.24   22.78
   2  -1  -5  481.51   15.77
   2  -1  -4  756.17   26.67
   2  -1  -4  711.67   21.02
   2  -1  -4  719.62   26.02
   2  -1  -3  406.11   16.52
   2  -1  -3  357.98   13.09
   2  -1  -3  367.84   15.68
   2  -1  -2   13.33    2.02
   2  -1  -2   16.82    2.58
   2  -1  -2   14.77    2.50
   2  -1  -1  227.92    9.29
   2  -1  -1  228.63    9.02
   2  -1   0 5341.67  120.06
   2  -1   0 5478.40  118.01
   2  -1   0 5447.77  117.90
   2  -1   0 5465.68  118.97
   2  -1   0 5600.59  117.11
   2  -1   1  237.02    8.89
   2  -1   1  223.02    7.28
   2  -1   1  222.39    8.70
   2  -1   1  213.04    8.38
   2  -1   2  796.80   21.76
   2  -1   2  764.85   21.50
   2  -1   3   23.88    2.79
   2  -1   3   25.66    2.21
   2  -1   4 1607.21   41.10
   2  -1   4 1566.51   39.20
   2  -1   5 1605.16   41.88
   2  -1   5 1507.60   40.19
   2  -1   5 1476.92   43.80
   2  -1   6  260.33   13.55
   2  -1   6  248.33   12.42
   2  -1   6  254.10   14.95
   2  -1   7   57.14    6.67
   2  -1   7   58.98    6.18
   2  -1   7   54.06    7.28
   2  -1   8   81.19    8.05
   2  -1   8   75.25    9.40
   2  -1   9  198.86   16.67
   2  -1  10  189.11   17.28
   2  -1  11   76.73   11.44
   2   0  -9   55.61    9.26
   2   0  -9   51.83    8.56
   2   0  -8    1.04    2.45
   2   0  -7    9.13    3.60
   2   0  -6  508.58   23.41
   2   0  -6  542.57   25.20
   2   0  -5  409.27   19.26
   2   0  -5  426.61   20.33
   2   0  -5  386.02   13.74
   2   0  -4  289.59   15.28
   2   0  -4  278.70   11.18
   2   0  -3  147.42    9.50
   2   0  -3  133.06    7.12
   2   0  -2  284.57   12.46
   2   0  -2  268.52   10.53
   2   0  -1 5230.13  112.76
   2   0  -1 4933.82  111.57
   2   0   0 9583.90  204.80
   2   0   0 9272.45  206.19
   2   0   0 9802.16  202.86
   2   0   1  618.80   14.71
   2   0   1  582.54   17.15
   2   0   2  311.48    8.74
   2   0   2  307.97    9.94
   2   0   2  328.39   10.60
   2   0   2  302.60   10.66
   2   0   2  295.81    9.21
   2   0   3 1857.26   42.39
   2   0   3 1825.60   41.27
   2   0   3 1762.90   41.91
   2   0   3 1719.02   43.37
   2   0   3 1817.45   43.86
   2   0   4 1232.73   31.50
   2   0   4 1224.90   31.68
   2   0   4 1274.55   29.92
   2   0   4 1184.69   34.33
   2   0   5 2069.72   49.16
   2   0   5 1932.31   49.32
   2   0   5 1950.69   44.50
   2   0   5 2000.96   53.51
   2   0   6   -0.65    0.87
   2   0   6    0.43    1.03
   2   0   6   -0.20    0.66
   2   0   7  151.09   10.02
   2   0   7  166.53   12.62
   2   0   8  481.26   21.60
   2   0   8  472.87   24.64
   2   0   9  213.40   16.95
   2   0  10   26.00    6.36
   2   0  11   -2.77    3.00
   2   1  -9   -0.58    1.73
   2   1  -8  130.43   13.25
   2   1  -7  147.58   13.40
   2   1  -6  211.34   14.60
   2   1  -6  209.22   15.24
   2   1  -5  189.83   13.08
   2   1  -5  210.37   14.16
   2   1  -4    0.31    1.10
   2   1  -4    0.44    1.38
   2   1  -4    1.17    1.02
   2   1  -3  905.74   29.55
   2   1  -3  852.41   25.52
   2   1  -2 1428.64   37.83
   2   1  -2 1274.29   34.93
   2   1  -1   33.60    3.61
   2   1  -1   30.78    3.21
   2   1  -1   32.72    2.73
   2   1   0 2141.21   49.83
   2   1   0 2157.08   50.11
   2   1   0 2087.77   50.87
   2   1   1   34.54    3.16
   2   1   1   30.69    2.92
   2   1   1   28.88    1.73
   2   1   1   39.44    2.84
   2   1   1   30.92    2.72
   2   1   2 6942.48  150.78
   2   1   2 6962.09  148.58
   2   1   2 6880.87  147.77
   2   1   2 6795.67  149.93
   2   1   2 7113.64  150.32
   2   1   3  938.94   24.61
   2   1   3  918.72   25.06
   2   1   3  934.77   22.05
   2   1   3  924.27   23.97
   2   1   3  853.43   23.77
   2   1   3  921.99   24.87
   2   1   4  317.77   11.98
   2   1   4  313.53   11.71
   2   1   4  320.37    9.79
   2   1   4  325.23   10.42
   2   1   4  308.43   11.27
   2   1   4  316.27   13.14
   2   1   5   11.45    2.13
   2   1   5    7.52    2.18
   2   1   5    6.63    1.69
   2   1   5    8.50    1.24
   2   1   5    8.88    1.77
   2   1   6  382.09   14.24
   2   1   6  388.07   16.18
   2   1   6  409.10   18.93
   2   1   6  403.88   14.11
   2   1   7  778.93   27.54
   2   1   7  868.18   32.33
   2   1   8  176.45   12.08
   2   1   8  174.42   13.96
   2   1   9  130.53   12.91
   2   1  10   -1.03    1.53
   2   1  11   41.81    8.18
   2   2  -9   11.97    4.90
   2   2  -8   58.58    9.03
   2   2  -7  121.86   12.31
   2   2  -6   -0.52    1.74
   2   2  -5    4.54    3.16
   2   2  -5    1.67    1.61
   2   2  -4  610.70   25.55
   2   2  -4  645.05   25.81
   2   2  -3  341.32   14.87
   2   2  -3  321.34    7.69
   2   2  -2  528.69   21.28
   2   2  -2  482.71   14.89
   2   2  -2  499.63   19.42
   2   2  -2  504.17   17.96
   2   2  -1  160.74    8.79
   2   2  -1  151.14    8.50
   2   2   0   24.84    4.06
   2   2   0   21.87    3.35
   2   2   1 1462.03   36.91
   2   2   1 1457.72   35.07
   2   2   1 1518.74   37.10
   2   2   1 1444.65   35.47
   2   2   2 3827.02   85.28
   2   2   2 3805.82   83.99
   2   2   2 3756.76   86.37
   2   2   2 3753.45   84.60
   2   2   3  999.79   27.03
   2   2   3  967.21   26.74
   2   2   3  979.74   26.72
   2   2   4   55.30    4.90
   2   2   4   46.26    4.52
   2   2   4   50.43    3.60
   2   2   4   51.12    3.94
   2   2   5  136.30    8.76
   2   2   5  167.89   10.13
   2   2   5  142.18    6.84
   2   2   6  466.87   18.66
   2   2   6  480.33   17.12
   2   2   6  485.08   20.82
   2   2   7  485.13   17.10
   2   2   7  514.20   23.01
   2   2   8  129.23   10.27
   2   2   8  114.30   11.15
   2   2   8  127.06    7.48
   2   2   9   81.69   10.04
   2   2  10  167.47   15.47
   2   2  11   98.30   12.41
   2   3  -8   61.29    9.21
   2   3  -7   36.93    6.86
   2   3  -6   32.49    6.19
   2   3  -5  278.66   17.33
   2   3  -4  266.59   16.01
   2   3  -4  297.28   16.79
   2   3  -4  264.60    8.94
   2   3  -3  855.37   31.51
   2   3  -3  927.28   31.77
   2   3  -3  873.70   24.00
   2   3  -2  239.75   13.10
   2   3  -1  394.19   16.54
   2   3   0 2017.14   53.30
   2   3   0 2044.56   51.68
   2   3   1  640.50   20.77
   2   3   1  616.13   20.63
   2   3   1  638.66   19.55
   2   3   1  637.02   20.83
   2   3   1  634.10   17.84
   2   3   2  143.48    8.08
   2   3   2  142.63    7.26
   2   3   2  149.09    7.58
   2   3   2  147.95    7.50
   2   3   2  151.53    6.93
   2   3   3   10.76    2.17
   2   3   3   10.06    1.46
   2   3   3   12.51    2.37
   2   3   4 1228.39   35.42
   2   3   4 1293.90   35.95
   2   3   5 1062.93   32.55
   2   3   5 1083.92   33.32
   2   3   5 1038.54   26.86
   2   3   6  746.20   26.72
   2   3   6  756.23   28.18
   2   3   7   84.34    7.65
   2   3   7   85.29    8.70
   2   3   8   69.36    6.01
   2   3   8   69.94    8.74
   2   3   9  102.31    7.36
   2   3   9  108.07   11.51
   2   3  10   55.37    8.91
   2   3  11   54.05    9.48
   2   4  -8   -1.57    2.02
   2   4  -7   14.73    4.52
   2   4  -6  102.57   11.15
   2   4  -5  259.28   17.29
   2   4  -4  142.16   11.76
   2   4  -4  142.22    7.08
   2   4  -3    0.60    1.12
   2   4  -3   -0.17    1.45
   2   4  -2  478.28   21.40
   2   4  -2  473.05   20.79
   2   4  -1  580.85   22.39
   2   4   0 1155.38   35.10
   2   4   0 1128.34   34.80
   2   4   1  220.50   10.97
   2   4   1  211.40   11.48
   2   4   1  228.31   11.35
   2   4   2   14.26    2.65
   2   4   2    9.77    1.69
   2   4   2   12.17    2.29
   2   4   2   11.93    2.11
   2   4   3  667.74   19.15
   2   4   3  681.04   22.49
   2   4   4 2477.76   54.98
   2   4   4 2503.19   63.47
   2   4   5  352.97   16.46
   2   4   5  349.40   16.43
   2   4   5  340.31   11.45
   2   4   6    2.52    1.87
   2   4   6    1.27    1.36
   2   4   6    1.86    0.70
   2   4   7   10.55    3.15
   2   4   7    6.48    2.44
   2   4   8  372.46   21.23
   2   4   9  255.95   18.35
   2   4  10   83.69   11.02
   2   4  11   -1.92    3.30
   2   5  -7   86.98   11.29
   2   5  -6  149.72   13.98
   2   5  -5   38.77    3.43
   2   5  -5   52.12    7.76
   2   5  -4    2.94    1.77
   2   5  -3  312.27   18.03
   2   5  -2  446.14   21.00
   2   5  -2  441.78   20.79
   2   5  -1  703.34   26.68
   2   5  -1  678.68   26.63
   2   5   0  151.53   10.29
   2   5   0  149.16   10.62
   2   5   1   53.22    5.52
   2   5   1   47.41    5.67
   2   5   2  804.12   24.90
   2   5   2  816.17   26.78
   2   5   2  795.24   23.70
   2   5   2  755.01   21.29
   2   5   3  420.61   14.75
   2   5   3  410.03   17.46
   2   5   3  402.24   14.29
   2   5   4  225.37    8.86
   2   5   4  243.32   13.16
   2   5   5  158.08   10.82
   2   5   5  157.12    5.42
   2   5   5  162.04   11.31
   2   5   6  275.12   15.17
   2   5   6  300.86   16.66
   2   5   6  255.79    9.21
   2   5   7  183.17   13.69
   2   5   8  112.51   11.46
   2   5   9   50.98    8.18
   2   5  10    0.33    2.53
   2   5  11   44.63    8.67
   2   6  -7   19.04    5.50
   2   6  -6   13.74    4.50
   2   6  -5   12.00    4.11
   2   6  -4  246.57   17.35
   2   6  -3  146.64   12.55
   2   6  -2  192.94   13.96
   2   6  -1  100.46    9.40
   2   6  -1  115.03   10.03
   2   6   0  136.47   10.66
   2   6   0  133.74   10.14
   2   6   0  135.35   10.85
   2   6   1  408.11   19.06
   2   6   1  385.63   17.68
   2   6   1  401.61   19.42
   2   6   2  719.35   25.66
   2   6   2  665.34   23.10
   2   6   2  677.72   21.03
   2   6   2  670.71   17.90
   2   6   3  244.77   10.93
   2   6   3  231.12   13.19
   2   6   3  233.61    9.27
   2   6   4    0.78    1.08
   2   6   4   -0.07    1.16
   2   6   4    0.73    0.72
   2   6   5  133.90   10.26
   2   6   5  122.19    5.96
   2   6   5  135.40   10.66
   2   6   6  765.80   30.59
   2   6   7  471.08   23.42
   2   6   7  401.96   11.18
   2   6   8   64.73    8.81
   2   6   9    2.15    2.04
   2   6  10   20.98    5.92
   2   6  11   66.83   10.56
   2   7  -6    1.61    2.11
   2   7  -5   22.92    6.02
   2   7  -4  118.11   12.17
   2   7  -3  151.39   13.45
   2   7  -2    0.67    1.51
   2   7  -1  219.39   15.28
   2   7   0  339.28   19.06
   2   7   1  362.87   15.10
   2   7   1  380.31   18.28
   2   7   1  357.69   19.22
   2   7   2  325.16   17.37
   2   7   2  341.63   17.94
   2   7   2  316.95   17.72
   2   7   2  318.77   15.59
   2   7   2  306.91   13.04
   2   7   3   97.53    9.09
   2   7   3   99.70    7.56
   2   7   3   91.43    8.88
   2   7   3  102.72    5.82
   2   7   4  135.76   10.87
   2   7   4  144.08    8.43
   2   7   4  124.84   10.77
   2   7   5  241.45   10.21
   2   7   5  226.65   15.16
   2   7   6   35.97    6.01
   2   7   6   36.61    2.85
   2   7   7   23.50    5.04
   2   7   7   26.17    2.25
   2   7   8  121.43   12.44
   2   7   9   34.72    7.09
   2   7  10   48.20    8.76
   2   7  11    9.93    4.51
   2   8  -5   50.96    8.52
   2   8  -4   30.94    6.63
   2   8  -3    8.20    4.44
   2   8  -2   44.35    7.26
   2   8  -1  104.06   10.86
   2   8   0   56.23    7.86
   2   8   1   39.92    4.60
   2   8   1   44.79    6.93
   2   8   2    2.21    1.32
   2   8   2    3.25    1.76
   2   8   2    2.17    2.05
   2   8   2    0.81    1.94
   2   8   3   85.21    7.68
   2   8   3   90.35    9.56
   2   8   3   89.96    4.87
   2   8   4  260.28   13.03
   2   8   4  277.61   17.32
   2   8   4  255.20   11.05
   2   8   5   13.33    3.83
   2   8   5   20.05    3.00
   2   8   6    8.05    3.65
   2   8   6    1.92    0.76
   2   8   7    1.88    2.30
   2   8   8   74.41    9.94
   2   8   9   79.74   11.44
   2   8  10   18.38    5.59
   2   8  11   -1.87    3.07
   2   9  -4    3.46    3.20
   2   9  -3   13.62    4.70
   2   9  -2   70.51    9.64
   2   9  -1  107.29   11.72
   2   9   0   56.90    8.27
   2   9   1   39.47    6.91
   2   9   1   50.61    5.39
   2   9   2  118.55   11.94
   2   9   3   18.28    4.02
   2   9   3   22.00    5.03
   2   9   3   22.20    5.14
   2   9   4  261.60   14.00
   2   9   4  255.62   17.47
   2   9   4  232.16    9.87
   2   9   5    7.54    3.60
   2   9   5    3.95    1.36
   2   9   5    3.45    1.65
   2   9   6   12.58    4.05
   2   9   6   13.42    2.59
   2   9   7   46.42    8.12
   2   9   8   12.68    4.70
   2   9   9   19.75    5.82
   2   9  10   16.73    5.64
   2  10  -3   13.21    4.75
   2  10  -2   24.60    5.89
   2  10  -1   -1.54    2.49
   2  10   0    6.03    3.30
   2  10   1   23.20    5.74
   2  10   2   79.17   10.20
   2  10   3   60.27    8.96
   2  10   3   51.84    8.20
   2  10   4    1.33    2.75
   2  10   5   14.05    3.10
   2  10   5   14.50    4.59
   2  10   6   51.87    8.46
   2  10   7   36.19    7.32
   2  10   8    1.39    1.62
   2  10   9   -1.33    2.07
   2  11  -2    1.99    2.65
   2  11  -1    5.81    3.82
   2  11   0   44.35    8.41
   2  11   1   55.74    8.94
   2  11   2   33.10    6.87
   2  11   3    6.05    3.42
   2  11   4   37.85    7.47
   2  11   4   30.87    7.25
   2  11   5   16.24    4.88
   2  11   6   32.73    7.14
   2  11   7   -0.10    1.74
   2  11   8    2.28    2.77
   2  12   0   11.29    4.23
   2  12   1   -0.19    2.01
   2  12   2    0.98    2.38
   2  12   3    4.54    2.83
   2  12   4   25.13    6.09
   2  12   4   27.38    6.74
   2  12   5   14.52    5.38
   2  12   6    2.99    2.52
   2  12   7    6.99    3.90
   3 -13  -3    5.79    3.18
   3 -13  -2   33.86    8.38
   3 -13  -1    4.84    3.41
   3 -12  -5   16.00    4.86
   3 -12  -4   16.65    5.00
   3 -12  -4   23.62    5.48
   3 -12  -3   11.03    3.73
   3 -12  -2    8.76    3.64
   3 -12  -1   -5.55    3.99
   3 -12   0   39.63    8.04
   3 -12   1   38.09    8.24
   3 -11  -6    4.86    3.26
   3 -11  -5   44.81    8.23
   3 -11  -5   41.63    7.20
   3 -11  -4   14.95    4.89
   3 -11  -4   18.99    4.42
   3 -11  -3    5.36    1.96
   3 -11  -2   14.51    4.26
   3 -11  -1    8.85    3.32
   3 -11   0   84.81   10.79
   3 -11   1   23.12    6.13
   3 -11   2    0.30    2.25
   3 -11   3   24.54    6.78
   3 -10  -7   22.22    6.16
   3 -10  -6   11.57    4.03
   3 -10  -5   18.84    4.03
   3 -10  -5   17.98    4.92
   3 -10  -4    3.81    2.24
   3 -10  -4    4.60    2.16
   3 -10  -3    7.80    3.58
   3 -10  -3    5.32    2.71
   3 -10  -2  104.84   10.89
   3 -10  -1   19.81    4.77
   3 -10   0   83.22   10.14
   3 -10   1    0.71    1.67
   3 -10   2   52.54    8.60
   3 -10   3   87.59   11.55
   3 -10   4   49.81    9.30
   3  -9  -8    9.09    4.58
   3  -9  -7   11.46    3.77
   3  -9  -6   27.26    4.53
   3  -9  -6   23.69    5.45
   3  -9  -5    2.58    2.15
   3  -9  -5   -0.45    1.96
   3  -9  -4   13.54    3.97
   3  -9  -4   15.95    3.76
   3  -9  -3  130.53   11.68
   3  -9  -3  113.58   10.44
   3  -9  -2  241.94   15.65
   3  -9  -2  214.59   14.91
   3  -9  -1   54.46    7.48
   3  -9   0   59.03    8.04
   3  -9   1   39.61    6.96
   3  -9   2  235.67   17.89
   3  -9   3  178.84   15.88
   3  -9   4    5.85    3.06
   3  -9   5   27.60    6.85
   3  -9   6   49.10    9.70
   3  -8  -8   25.52    6.04
   3  -8  -7   23.82    5.68
   3  -8  -6    0.85    1.50
   3  -8  -6    2.36    2.59
   3  -8  -5   80.52    9.82
   3  -8  -5   79.10    7.73
   3  -8  -4  101.07   10.13
   3  -8  -4   82.90    8.12
   3  -8  -3  121.18   10.95
   3  -8  -3  110.71    9.69
   3  -8  -2    0.59    1.49
   3  -8  -2   -1.02    1.56
   3  -8  -1   13.41    3.49
   3  -8   0  213.68   15.20
   3  -8   1   90.68    9.95
   3  -8   2  121.18   11.87
   3  -8   3    4.23    3.23
   3  -8   4   54.97    8.36
   3  -8   5   97.38   12.11
   3  -8   6   63.02   10.04
   3  -8   7   53.93   10.27
   3  -7  -9   27.58    6.75
   3  -7  -8   13.53    4.87
   3  -7  -7    0.93    0.81
   3  -7  -7    6.15    3.47
   3  -7  -6   38.05    4.94
   3  -7  -6   30.51    5.89
   3  -7  -5   32.31    4.67
   3  -7  -5   40.01    6.43
   3  -7  -4  195.81   13.88
   3  -7  -4  178.07   11.81
   3  -7  -3   54.00    6.73
   3  -7  -3   44.94    5.75
   3  -7  -2    3.26    1.88
   3  -7  -2    1.76    1.47
   3  -7  -1  370.87   17.45
   3  -7  -1  323.07   17.67
   3  -7  -1  338.71   18.70
   3  -7   0  500.15   22.96
   3  -7   0  527.54   23.98
   3  -7   1  364.69   19.37
   3  -7   2    2.12    1.50
   3  -7   3    1.86    1.88
   3  -7   4  285.08   18.83
   3  -7   4  294.44   11.92
   3  -7   5  302.64   20.39
   3  -7   5  294.36   13.09
   3  -7   6   89.75   11.42
   3  -7   7    8.79    3.56
   3  -7   8   53.20    9.81
   3  -6  -9    3.31    2.34
   3  -6  -8   -0.42    1.92
   3  -6  -7   23.98    3.86
   3  -6  -7   19.66    5.01
   3  -6  -6  118.00    8.92
   3  -6  -6  116.43   11.32
   3  -6  -5  185.73   13.61
   3  -6  -5  185.14   11.36
   3  -6  -4   31.27    4.49
   3  -6  -4   36.14    5.60
   3  -6  -3  167.71   11.89
   3  -6  -3  152.30   10.36
   3  -6  -3  168.58   12.51
   3  -6  -2  288.58   14.97
   3  -6  -2  275.89   14.57
   3  -6  -2  281.63   15.85
   3  -6  -1  496.60   19.65
   3  -6  -1  467.65   20.23
   3  -6  -1  473.39   21.11
   3  -6   0  283.71   15.23
   3  -6   0  278.09   15.12
   3  -6   1    7.59    2.30
   3  -6   1    9.10    2.70
   3  -6   2  302.43   17.02
   3  -6   2  300.83   16.25
   3  -6   3  445.22   22.16
   3  -6   3  447.21   21.41
   3  -6   3  432.93   15.16
   3  -6   4  574.24   26.34
   3  -6   4  540.43   18.73
   3  -6   5   65.13    8.71
   3  -6   6   36.46    6.74
   3  -6   6   37.31    4.79
   3  -6   7   79.39   10.68
   3  -6   8  107.18   13.00
   3  -6   9  142.30   15.87
   3  -5  -9    4.62    3.08
   3  -5  -8   22.13    3.88
   3  -5  -8   30.11    6.56
   3  -5  -7   56.57    8.32
   3  -5  -7   72.16    6.83
   3  -5  -6  194.38   14.74
   3  -5  -6  180.60   11.11
   3  -5  -5    1.66    1.37
   3  -5  -5    4.10    2.33
   3  -5  -4   85.79    8.30
   3  -5  -4   99.06    7.85
   3  -5  -4   90.68    9.14
   3  -5  -3  216.65   12.73
   3  -5  -3  218.08   12.00
   3  -5  -3  207.23   13.15
   3  -5  -2 1158.47   34.78
   3  -5  -2 1116.90   34.99
   3  -5  -2 1150.75   36.64
   3  -5  -1  276.19   12.73
   3  -5  -1  262.32   13.48
   3  -5  -1  272.93   14.12
   3  -5  -1  245.66    8.67
   3  -5   0   14.88    3.04
   3  -5   0   17.57    2.81
   3  -5   0   16.30    3.25
   3  -5   1  519.50   21.49
   3  -5   1  520.54   20.82
   3  -5   2 1466.35   43.44
   3  -5   2 1450.92   42.22
   3  -5   2 1349.72   36.10
   3  -5   3  637.89   25.73
   3  -5   3  635.38   24.70
   3  -5   3  604.21   19.69
   3  -5   4   -1.24    1.25
   3  -5   4    2.04    1.16
   3  -5   4   -0.14    1.33
   3  -5   5   13.76    3.99
   3  -5   6  442.74   23.31
   3  -5   6  394.79   17.87
   3  -5   7  385.52   22.92
   3  -5   7  380.19   18.00
   3  -5   8   86.12   11.18
   3  -5   9    2.13    2.58
   3  -5   9    3.20    2.05
   3  -4  -9   93.43   11.94
   3  -4  -8  169.27   15.53
   3  -4  -8  162.62   11.04
   3  -4  -7   26.31    4.26
   3  -4  -7   30.28    6.07
   3  -4  -6    7.22    2.19
   3  -4  -6    5.17    2.60
   3  -4  -6    7.44    0.91
   3  -4  -5   66.54    7.92
   3  -4  -5   79.04    7.05
   3  -4  -5   72.50    3.77
   3  -4  -4  510.03   19.91
   3  -4  -4  541.69   22.65
   3  -4  -4  489.68   14.60
   3  -4  -4  531.59   22.90
   3  -4  -3  688.48   24.42
   3  -4  -3  626.28   22.62
   3  -4  -3  643.78   24.74
   3  -4  -3  619.64   18.20
   3  -4  -2   50.02    5.14
   3  -4  -2   51.24    5.21
   3  -4  -2   46.87    5.50
   3  -4  -2   48.79    4.00
   3  -4  -1  182.83    9.35
   3  -4  -1  172.58   10.25
   3  -4  -1  182.44   10.44
   3  -4   0  936.17   26.36
   3  -4   0  936.68   29.47
   3  -4   0  947.17   28.93
   3  -4   1  583.99   21.53
   3  -4   1  555.63   20.16
   3  -4   2 1221.40   36.15
   3  -4   2 1146.83   34.39
   3  -4   2 1141.15   31.30
   3  -4   3  191.40   11.92
   3  -4   3  198.48   11.62
   3  -4   3  195.14    9.55
   3  -4   4  111.89    9.31
   3  -4   4  107.35    7.36
   3  -4   5  426.54   20.64
   3  -4   5  410.80   16.11
   3  -4   6  399.61   20.65
   3  -4   6  347.38   15.75
   3  -4   7  216.24   15.89
   3  -4   7  228.74   13.21
   3  -4   8    8.71    3.81
   3  -4   9   33.89    6.98
   3  -4   9   39.17    7.61
   3  -4  10   82.54   11.82
   3  -3  -9   23.26    6.28
   3  -3  -8    0.37    2.27
   3  -3  -7   -0.87    1.68
   3  -3  -6  215.23   15.63
   3  -3  -6  193.67   10.40
   3  -3  -5   61.18    7.47
   3  -3  -5   54.66    5.29
   3  -3  -5   56.05    4.07
   3  -3  -5   60.35    7.46
   3  -3  -4  479.40   21.20
   3  -3  -4  466.74   14.74
   3  -3  -4  472.13   20.93
   3  -3  -3   49.55    5.55
   3  -3  -3   51.56    5.32
   3  -3  -3   46.30    3.67
   3  -3  -3   43.58    5.47
   3  -3  -2  114.96    7.63
   3  -3  -2  108.07    7.53
   3  -3  -2  107.79    7.85
   3  -3  -2  106.48    6.03
   3  -3  -1  323.51   12.33
   3  -3  -1  328.03   14.00
   3  -3  -1  316.36   13.38
   3  -3  -1  311.56   11.98
   3  -3   0 2173.39   51.51
   3  -3   0 2223.57   51.34
   3  -3   0 2174.24   55.69
   3  -3   0 2250.87   54.32
   3  -3   0 2171.40   53.57
   3  -3   1  681.22   22.83
   3  -3   1  682.07   21.32
   3  -3   2   44.72    4.80
   3  -3   2   44.89    4.42
   3  -3   2   47.56    4.19
   3  -3   3  312.80   14.29
   3  -3   3  282.05   12.17
   3  -3   4 1649.11   45.57
   3  -3   4 1587.82   39.76
   3  -3   4 1567.60   42.70
   3  -3   5 1626.12   46.43
   3  -3   5 1511.52   40.41
   3  -3   6  127.15   10.29
   3  -3   6  118.83    8.02
   3  -3   7    1.43    1.82
   3  -3   7    2.45    1.55
   3  -3   8  167.68   14.07
   3  -3   8  181.26   11.70
   3  -3   8  160.14   14.40
   3  -3   9  380.63   22.70
   3  -3   9  393.41   24.19
   3  -3  10  141.99   15.03
   3  -2  -9    1.60    2.36
   3  -2  -8    6.40    3.08
   3  -2  -7   55.76    7.34
   3  -2  -7   49.74    7.65
   3  -2  -6  338.25   19.62
   3  -2  -6  277.88   12.29
   3  -2  -5  349.47   19.00
   3  -2  -5  326.76   13.78
   3  -2  -5  327.25   18.09
   3  -2  -4   86.92    8.25
   3  -2  -4   86.16    8.10
   3  -2  -4   78.71    6.29
   3  -2  -4   74.65    7.45
   3  -2  -3   11.17    2.64
   3  -2  -3   11.34    2.63
   3  -2  -3    7.77    2.32
   3  -2  -3   11.18    2.31
   3  -2  -2  626.36   21.21
   3  -2  -2  628.06   21.47
   3  -2  -1 1083.38   29.14
   3  -2  -1 1085.02   31.29
   3  -2  -1 1102.59   28.97
   3  -2  -1 1064.90   29.86
   3  -2   0 1123.40   27.72
   3  -2   0 1116.82   31.65
   3  -2   0 1138.89   29.47
   3  -2   0 1117.38   30.16
   3  -2   1  165.08    5.23
   3  -2   1  155.76    8.64
   3  -2   1  165.90    7.29
   3  -2   1  153.26    8.12
   3  -2   1  148.58    7.26
   3  -2   2  715.94   22.48
   3  -2   2  723.22   20.68
   3  -2   2  676.78   21.96
   3  -2   2  682.00   21.21
   3  -2   3 1284.69   35.47
   3  -2   3 1235.93   34.28
   3  -2   4 1156.21   33.94
   3  -2   4 1162.98   29.12
   3  -2   5  142.43    9.49
   3  -2   5  152.75    7.67
   3  -2   6   19.14    3.56
   3  -2   6   18.00    2.87
   3  -2   7  186.85   12.56
   3  -2   7  165.62   10.19
   3  -2   7  172.33   13.18
   3  -2   8  279.43   17.07
   3  -2   8  276.85   14.99
   3  -2   8  289.95   10.57
   3  -2   8  290.55   18.95
   3  -2   9   49.56    7.32
   3  -2   9   51.77    8.25
   3  -2  10   19.97    5.56
   3  -2  11   14.30    5.12
   3  -1  -9    7.72    4.14
   3  -1  -8   21.63    5.51
   3  -1  -7  228.87   17.31
   3  -1  -7  239.98   17.58
   3  -1  -6   59.22    8.29
   3  -1  -6   61.53    5.09
   3  -1  -5    7.50    3.10
   3  -1  -5    5.75    1.64
   3  -1  -4  102.07    9.13
   3  -1  -4   96.48    6.72
   3  -1  -3  389.32   17.48
   3  -1  -3  405.02   15.52
   3  -1  -3  389.38   16.72
   3  -1  -2 1690.95   44.70
   3  -1  -2 1590.11   42.56
   3  -1  -2 1614.22   43.03
   3  -1  -1  483.62   16.58
   3  -1  -1  440.70   16.39
   3  -1  -1  492.53   15.80
   3  -1   0   23.51    2.56
   3  -1   0   26.24    2.92
   3  -1   0   24.87    2.29
   3  -1   1   65.98    5.01
   3  -1   1   63.60    3.24
   3  -1   1   62.12    3.29
   3  -1   1   59.08    4.57
   3  -1   1   58.87    4.78
   3  -1   1   61.74    4.69
   3  -1   2 3372.94   76.73
   3  -1   2 3259.43   76.84
   3  -1   3  732.82   21.84
   3  -1   3  705.44   22.40
   3  -1   3  690.64   22.23
   3  -1   4  224.65   10.55
   3  -1   4  219.19    7.90
   3  -1   5   12.72    2.45
   3  -1   5   14.84    2.90
   3  -1   5   14.70    2.13
   3  -1   6  912.10   28.93
   3  -1   6  884.86   26.84
   3  -1   6  912.43   25.11
   3  -1   6  928.16   31.73
   3  -1   7  848.86   27.58
   3  -1   7  839.68   23.17
   3  -1   7  914.17   29.91
   3  -1   7  897.61   33.27
   3  -1   8  288.96   16.38
   3  -1   8  296.27   15.32
   3  -1   8  321.36    9.30
   3  -1   8  337.63   20.19
   3  -1   9   32.13    5.68
   3  -1   9   25.57    5.56
   3  -1  10   16.52    5.38
   3  -1  11   84.75   11.77
   3   0  -9   40.63    8.26
   3   0  -8   85.88   11.08
   3   0  -7    1.35    1.95
   3   0  -6   65.18    8.46
   3   0  -6   50.86    4.71
   3   0  -5  137.65   11.50
   3   0  -5  136.64    8.26
   3   0  -4  720.22   27.56
   3   0  -4  643.81   21.86
   3   0  -3  789.52   27.42
   3   0  -3  702.41   23.27
   3   0  -2  314.63   14.31
   3   0  -2  273.74   12.20
   3   0  -1   17.35    2.70
   3   0  -1   15.06    2.56
   3   0   0 2904.38   65.92
   3   0   0 2768.56   67.57
   3   0   1   58.35    4.81
   3   0   1   59.94    3.56
   3   0   2 3877.69   83.50
   3   0   2 3920.25   88.02
   3   0   2 3913.45   83.54
   3   0   2 3892.22   89.09
   3   0   2 3905.39   83.31
   3   0   3  324.92   11.63
   3   0   3  317.26   12.17
   3   0   3  308.50   12.46
   3   0   3  309.61   10.77
   3   0   3  320.05   12.88
   3   0   4  164.00    7.71
   3   0   4  157.03    6.39
   3   0   4  151.19    7.64
   3   0   4  152.74    8.43
   3   0   4  155.07    8.24
   3   0   5 1041.41   28.84
   3   0   5 1027.89   27.99
   3   0   5 1067.09   27.90
   3   0   5 1024.61   31.70
   3   0   6  800.41   24.71
   3   0   6  792.93   24.42
   3   0   6  778.88   21.65
   3   0   6  833.27   28.94
   3   0   7  260.68   12.66
   3   0   7  228.70   11.97
   3   0   7  253.82    8.75
   3   0   7  267.24   15.80
   3   0   8   11.99    2.84
   3   0   8    5.35    2.46
   3   0   8   15.43    3.27
   3   0   9   41.95    7.33
   3   0  10  242.42   18.84
   3   0  11  109.43   13.14
   3   1  -8   34.80    6.93
   3   1  -7   -1.70    1.90
   3   1  -6   17.52    4.46
   3   1  -5  312.60   18.83
   3   1  -5  285.29   13.30
   3   1  -4  448.87   21.02
   3   1  -4  374.73   15.98
   3   1  -3   57.97    6.74
   3   1  -3   69.46    6.03
   3   1  -2   97.49    7.69
   3   1  -2   90.41    6.80
   3   1  -1   22.74    3.18
   3   1  -1   23.13    3.38
   3   1   0 2375.50   56.32
   3   1   0 2270.93   57.36
   3   1   0 2308.26   55.56
   3   1   1 2085.97   48.72
   3   1   1 2015.16   50.30
   3   1   1 2045.78   50.40
   3   1   2    3.14    1.15
   3   1   2    3.75    0.68
   3   1   2    2.46    1.17
   3   1   2    3.41    1.27
   3   1   2    3.98    1.13
   3   1   2    5.81    1.57
   3   1   2    3.46    1.09
   3   1   3  186.34    9.28
   3   1   3  165.76    7.26
   3   1   3  180.50    7.64
   3   1   3  168.02    8.46
   3   1   3  173.07    8.52
   3   1   3  175.14    7.12
   3   1   4 1520.52   39.26
   3   1   4 1415.50   35.32
   3   1   4 1445.00   37.10
   3   1   4 1446.68   37.30
   3   1   4 1435.04   37.71
   3   1   4 1520.35   38.07
   3   1   5 1570.36   37.13
   3   1   5 1532.90   38.96
   3   1   5 1507.44   38.25
   3   1   5 1427.00   39.48
   3   1   5 1525.44   41.92
   3   1   5 1534.77   40.52
   3   1   6  750.71   21.04
   3   1   6  702.36   22.83
   3   1   6  703.30   20.28
   3   1   6  708.20   23.02
   3   1   6  744.57   26.44
   3   1   7   21.87    3.05
   3   1   7   28.03    4.98
   3   1   7   21.51    3.44
   3   1   7   22.67    2.13
   3   1   8  225.64   13.07
   3   1   8  255.29   16.55
   3   1   9  430.08   23.93
   3   1  10  115.98   12.63
   3   1  11    9.38    4.06
   3   1  12    0.28    2.45
   3   2  -8   -0.39    1.62
   3   2  -7   63.71    9.26
   3   2  -6  203.68   15.86
   3   2  -5   66.96    8.68
   3   2  -4  186.47   14.26
   3   2  -4  206.19   14.29
   3   2  -3  174.18   12.77
   3   2  -3  184.38   12.27
   3   2  -3  154.10    9.93
   3   2  -2 2560.90   65.14
   3   2  -2 2452.90   57.95
   3   2  -2 2365.28   62.35
   3   2  -1 2844.64   69.00
   3   2  -1 3085.44   73.16
   3   2  -1 2922.54   72.56
   3   2   0 1074.61   29.98
   3   2   0 1095.79   31.01
   3   2   0 1010.90   31.50
   3   2   1  503.66   16.99
   3   2   1  479.50   17.27
   3   2   1  479.50   18.03
   3   2   2 1076.70   28.78
   3   2   2 1041.70   26.27
   3   2   2 1086.61   29.04
   3   2   2 1066.89   30.55
   3   2   2 1033.75   30.77
   3   2   2 1123.83   30.67
   3   2   2 1071.31   29.39
   3   2   3 1607.99   40.30
   3   2   3 1614.31   39.04
   3   2   3 1628.78   42.72
   3   2   3 1558.92   41.84
   3   2   3 1581.62   41.52
   3   2   4 1247.57   33.73
   3   2   4 1261.18   30.11
   3   2   4 1295.77   35.62
   3   2   4 1234.75   33.49
   3   2   4 1162.73   32.64
   3   2   4 1272.28   34.20
   3   2   5  333.03   14.30
   3   2   5  338.09   14.65
   3   2   5  358.68   15.00
   3   2   5  327.18   12.97
   3   2   5  345.16   13.35
   3   2   5  353.30   10.36
   3   2   6   61.80    5.63
   3   2   6   50.91    5.03
   3   2   6   59.27    3.41
   3   2   6   66.38    6.65
   3   2   6   51.82    4.60
   3   2   6   53.40    4.32
   3   2   7  276.21   13.15
   3   2   7  282.24   10.24
   3   2   7  288.76   14.01
   3   2   7  300.72   16.42
   3   2   8  586.84   23.63
   3   2   8  644.16   27.75
   3   2   8  585.81   20.83
   3   2   9   67.35    8.93
   3   2  10   46.60    7.85
   3   2  11   -2.17    2.74
   3   2  12   49.80    9.04
   3   3  -8   26.50    6.84
   3   3  -7   79.20   10.62
   3   3  -6   97.49   11.30
   3   3  -5   -0.81    1.29
   3   3  -4    2.54    1.82
   3   3  -3  397.05   21.13
   3   3  -3  435.43   20.92
   3   3  -3  391.80   13.95
   3   3  -2  142.87   11.40
   3   3  -2  137.33    7.79
   3   3  -2  131.63   10.15
   3   3  -1    6.94    2.30
   3   3  -1    5.11    1.87
   3   3   0   18.26    3.56
   3   3   0   17.34    3.15
   3   3   1  120.12    7.98
   3   3   1  116.53    8.47
   3   3   2 1518.63   40.21
   3   3   2 1470.93   37.55
   3   3   2 1518.69   39.94
   3   3   2 1515.24   42.02
   3   3   2 1472.57   38.31
   3   3   2 1463.20   40.05
   3   3   3  641.22   21.19
   3   3   3  622.67   19.51
   3   3   3  644.03   20.59
   3   3   3  667.47   22.61
   3   3   4  372.42   14.95
   3   3   4  358.35   14.37
   3   3   4  337.50   14.58
   3   3   5  322.47   14.31
   3   3   5  301.95    8.47
   3   3   5  304.85   14.22
   3   3   5  293.72   11.87
   3   3   5  310.79   13.33
   3   3   6  389.68   17.15
   3   3   6  380.37   17.61
   3   3   6  367.98   13.77
   3   3   7  307.69   15.15
   3   3   7  318.30   14.89
   3   3   7  328.83   17.56
   3   3   8  530.42   20.54
   3   3   8  500.76   21.91
   3   3   8  553.47   25.44
   3   3   9   36.77    6.67
   3   3   9   33.76    4.50
   3   3  10   50.85    8.22
   3   3  11  127.20   13.70
   3   3  12   43.82    8.44
   3   4  -7   55.06    9.09
   3   4  -6    2.09    1.62
   3   4  -5   78.64    9.90
   3   4  -4  215.16   15.50
   3   4  -4  194.15    8.60
   3   4  -3   63.97    5.25
   3   4  -3   66.07    8.00
   3   4  -2  630.28   27.40
   3   4  -2  678.97   27.05
   3   4  -1    9.40    2.70
   3   4  -1    7.71    2.49
   3   4   0  979.48   33.82
   3   4   0 1019.19   32.89
   3   4   1  773.65   27.67
   3   4   1  832.75   27.63
   3   4   2  781.55   25.74
   3   4   2  715.43   24.88
   3   4   2  767.14   23.93
   3   4   2  780.13   25.92
   3   4   2  751.43   22.53
   3   4   2  774.02   24.82
   3   4   3  186.35   10.63
   3   4   3  166.64    9.07
   3   4   3  186.07    9.72
   3   4   3  180.35    9.15
   3   4   4   17.51    3.05
   3   4   4   16.44    2.25
   3   4   4   20.90    3.62
   3   4   5  504.50   13.36
   3   4   5  489.31   19.94
   3   4   5  503.33   20.06
   3   4   6  477.46   20.06
   3   4   6  490.86   20.92
   3   4   6  455.60   15.71
   3   4   7  298.13   15.79
   3   4   7  302.94   16.85
   3   4   7  265.99   10.94
   3   4   8   18.94    4.38
   3   4   8   21.07    4.27
   3   4   9    4.94    2.30
   3   4   9    6.64    2.51
   3   4  10  179.43   11.32
   3   4  10  171.30   15.37
   3   4  11   58.78    9.38
   3   4  12    9.26    3.69
   3   5  -7   -0.03    1.57
   3   5  -6   20.11    5.50
   3   5  -5   39.75    6.97
   3   5  -4  304.57   12.84
   3   5  -4  349.55   20.84
   3   5  -3    4.56    2.53
   3   5  -2    2.48    1.72
   3   5  -1  256.88   15.72
   3   5  -1  248.93   15.16
   3   5   0  483.34   21.82
   3   5   0  510.26   21.91
   3   5   1  448.02   19.67
   3   5   1  481.06   20.48
   3   5   2   62.45    6.46
   3   5   2   72.41    6.54
   3   5   2   67.53    6.20
   3   5   2   62.03    6.58
   3   5   2   55.75    4.61
   3   5   2   59.59    5.68
   3   5   3    8.98    2.41
   3   5   3    6.27    1.72
   3   5   3    5.82    1.94
   3   5   3    4.28    1.91
   3   5   4  762.73   26.96
   3   5   4  749.94   22.26
   3   5   4  769.08   26.46
   3   5   4  726.11   23.81
   3   5   5  354.93   11.34
   3   5   5  341.92   16.73
   3   5   5  359.98   17.05
   3   5   6  385.46   18.31
   3   5   6  395.92   19.29
   3   5   6  371.48   13.97
   3   5   7    2.86    2.17
   3   5   7    1.64    0.88
   3   5   8   69.13    8.56
   3   5   9  108.41   11.43
   3   5  10  107.95   12.12
   3   5  11   11.29    4.49
   3   5  12    2.66    2.68
   3   6  -6   25.85    6.24
   3   6  -5   91.57   11.13
   3   6  -4   36.81    6.85
   3   6  -3    2.06    2.22
   3   6  -2  318.10   19.24
   3   6  -1   78.80    8.70
   3   6   0  264.98   15.82
   3   6   0  282.74   16.73
   3   6   1   32.82    5.16
   3   6   1   29.71    4.73
   3   6   1   31.13    5.06
   3   6   2  287.95   15.76
   3   6   2  280.78   14.34
   3   6   2  279.62   14.88
   3   6   2  271.33   15.40
   3   6   2  279.31   13.45
   3   6   3  636.07   24.79
   3   6   3  620.14   21.83
   3   6   3  579.04   23.19
   3   6   3  591.47   19.22
   3   6   4  275.21   14.92
   3   6   4  258.07   14.30
   3   6   4  263.05   11.66
   3   6   4  240.14   11.56
   3   6   5   93.76    8.57
   3   6   5   86.02    5.43
   3   6   5   98.39    8.88
   3   6   6    8.68    3.03
   3   6   6    9.32    1.20
   3   6   7  183.83   13.70
   3   6   7  159.22    7.94
   3   6   8  128.64   11.97
   3   6   8  109.69    5.66
   3   6   9   84.31   10.21
   3   6  10    7.23    3.66
   3   6  11    2.03    2.63
   3   6  12   14.49    5.01
   3   7  -5    2.26    2.40
   3   7  -4   25.60    6.10
   3   7  -3   59.18    8.79
   3   7  -2  174.55   14.57
   3   7  -1   61.84    8.36
   3   7   0   20.59    4.90
   3   7   1   39.17    5.87
   3   7   1   31.76    5.66
   3   7   2  164.73   11.24
   3   7   2  161.07   12.59
   3   7   2  168.51   10.16
   3   7   3  220.78   12.16
   3   7   3  204.21   13.52
   3   7   3  210.06   14.71
   3   7   3  216.08    9.60
   3   7   4  225.46   11.42
   3   7   4  229.26   14.27
   3   7   4  210.35   10.61
   3   7   5    6.03    2.66
   3   7   5    4.97    1.57
   3   7   5    4.74    1.73
   3   7   6   32.53    5.55
   3   7   6   31.77    2.93
   3   7   7   65.12    8.40
   3   7   8  160.51   13.93
   3   7   8  145.82    6.87
   3   7   9    3.64    2.71
   3   7  10    6.99    3.87
   3   7  11   18.58    5.80
   3   8  -4   12.16    4.37
   3   8  -3   75.73   10.38
   3   8  -2   55.31    8.41
   3   8  -1    1.26    2.62
   3   8   0  110.01   11.41
   3   8   1  109.12    8.83
   3   8   1  114.75   11.59
   3   8   2  283.20   18.06
   3   8   2  255.79   13.44
   3   8   3    4.56    2.22
   3   8   3    6.79    3.20
   3   8   3    3.33    2.43
   3   8   4   18.87    2.79
   3   8   4   18.40    3.39
   3   8   4   24.64    5.02
   3   8   5  271.13   12.77
   3   8   5  263.98   16.95
   3   8   5  254.07   12.78
   3   8   6  276.26   11.52
   3   8   6  302.29   18.66
   3   8   7  117.98    5.10
   3   8   7  120.29   12.02
   3   8   8    9.31    3.52
   3   8   9   20.43    5.77
   3   8  10   39.93    7.97
   3   8  11   10.34    4.01
   3   9  -3    1.44    2.17
   3   9  -2    0.81    1.59
   3   9  -1   57.37    8.84
   3   9   0   78.72   10.15
   3   9   1   58.19    6.37
   3   9   1   52.09    8.04
   3   9   2   14.77    3.07
   3   9   2   25.34    5.73
   3   9   3    5.07    2.88
   3   9   3    8.04    3.02
   3   9   4  142.97   10.30
   3   9   4  118.00   11.92
   3   9   4  130.48    7.17
   3   9   5   42.38    5.11
   3   9   5   36.55    4.24
   3   9   5   28.21    5.81
   3   9   6    8.52    2.16
   3   9   6    5.49    2.09
   3   9   7   -0.23    1.68
   3   9   8   10.76    3.75
   3   9   9   10.83    5.70
   3   9  10   18.64    5.05
   3   9  11    1.79    1.97
   3  10  -2    7.58    3.47
   3  10  -1   37.45    7.74
   3  10   0   59.08    9.14
   3  10   1   -1.62    1.71
   3  10   2   46.79    7.86
   3  10   3   17.86    5.14
   3  10   4   60.93    9.15
   3  10   4   46.14    7.74
   3  10   5   32.47    6.65
   3  10   6   -1.07    1.72
   3  10   7   35.70    7.07
   3  10   8   26.83    6.37
   3  10   9   16.47    5.26
   3  10  10   11.00    4.16
   3  11  -1    3.94    2.82
   3  11   0    3.77    3.36
   3  11   1    7.49    4.08
   3  11   2   15.79    4.85
   3  11   3    9.76    4.02
   3  11   4   13.70    4.49
   3  11   4    8.03    3.41
   3  11   5   -0.49    2.70
   3  11   5    2.38    2.19
   3  11   6    7.05    4.12
   3  11   7   46.04    8.42
   3  11   8    3.61    2.61
   3  11   9    3.08    3.62
   3  12   2   23.60    6.31
   3  12   3   -0.97    2.20
   3  12   4    6.50    3.10
   3  12   5    2.04    2.35
   3  12   5    8.41    4.02
   3  12   6    5.53    3.71
   3  12   7    9.21    3.97
   4 -13  -2    2.71    3.55
   4 -12  -5   -2.29    2.20
   4 -12  -4   -1.61    3.23
   4 -12  -4    2.48    2.62
   4 -12  -3    9.93    3.41
   4 -12  -2   10.36    3.97
   4 -12  -1   51.74    9.03
   4 -12   0    2.10    2.28
   4 -11  -6    5.54    3.45
   4 -11  -5    0.41    1.76
   4 -11  -4   13.40    4.22
   4 -11  -4   10.18    3.43
   4 -11  -3   38.50    6.81
   4 -11  -3   33.77    6.61
   4 -11  -2   16.09    4.40
   4 -11  -1    9.41    3.81
   4 -11   0    4.66    3.40
   4 -11   1   30.38    6.90
   4 -11   2   37.61    7.64
   4 -10  -7    3.64    2.50
   4 -10  -6    0.17    2.04
   4 -10  -5   14.11    4.37
   4 -10  -5   15.27    3.90
   4 -10  -4   42.99    7.04
   4 -10  -4   30.56    5.58
   4 -10  -3   22.01    4.81
   4 -10  -3   33.65    5.96
   4 -10  -2    1.61    2.24
   4 -10  -1   31.91    6.43
   4 -10   0   29.48    6.18
   4 -10   1  176.56   15.80
   4 -10   2   18.09    4.90
   4 -10   3   -2.10    2.86
   4 -10   4   50.13    8.99
   4  -9  -7   11.20    4.19
   4  -9  -6   29.98    5.24
   4  -9  -6   22.50    5.66
   4  -9  -5   32.63    6.40
   4  -9  -5   27.02    4.80
   4  -9  -4   28.57    5.83
   4  -9  -4   28.23    5.26
   4  -9  -3    4.18    2.92
   4  -9  -3    8.83    3.10
   4  -9  -2   85.33    8.92
   4  -9  -2   62.59    8.13
   4  -9  -1   70.29    8.73
   4  -9   0  108.56   11.15
   4  -9   1   71.32    9.25
   4  -9   2   -0.42    1.67
   4  -9   3   83.91   10.88
   4  -9   4  105.94   12.43
   4  -9   5   61.08   10.06
   4  -9   6    9.05    4.93
   4  -8  -8    9.55    4.36
   4  -8  -7   18.14    5.03
   4  -8  -6   57.97    6.92
   4  -8  -6   55.39    8.23
   4  -8  -5   17.04    3.96
   4  -8  -5   21.14    5.29
   4  -8  -4    4.00    2.21
   4  -8  -4    3.10    2.13
   4  -8  -3    5.87    1.00
   4  -8  -3   10.31    3.55
   4  -8  -3    8.92    2.85
   4  -8  -2  179.09   13.40
   4  -8  -2  208.58   13.64
   4  -8  -1  294.71   16.08
   4  -8  -1  287.14   17.57
   4  -8   0   22.99    4.88
   4  -8   1   67.01    8.45
   4  -8   2   23.92    5.22
   4  -8   3  484.15   26.37
   4  -8   4  220.54   17.53
   4  -8   5    1.69    1.95
   4  -8   6   85.60   11.53
   4  -8   7   71.36   11.10
   4  -7  -8    9.42    3.99
   4  -7  -7   26.59    4.48
   4  -7  -7   30.71    6.28
   4  -7  -6   28.54    4.96
   4  -7  -6   19.10    5.04
   4  -7  -5    9.03    2.69
   4  -7  -5    5.50    2.78
   4  -7  -4  161.25   12.66
   4  -7  -4  151.03   11.37
   4  -7  -3  240.58   14.85
   4  -7  -3  216.45   13.97
   4  -7  -2   47.32    6.02
   4  -7  -2   32.91    5.20
   4  -7  -2   39.30    2.92
   4  -7  -1   56.43    6.18
   4  -7  -1   39.85    6.01
   4  -7   0  100.16    9.65
   4  -7   1  493.38   23.74
   4  -7   2  381.60   20.99
   4  -7   3   94.91   10.40
   4  -7   4    1.76    1.29
   4  -7   4    1.27    1.96
   4  -7   5  118.02   12.43
   4  -7   6  142.16   14.06
   4  -7   7  107.26   12.68
   4  -7   8   22.73    6.08
   4  -6  -8   19.13    5.25
   4  -6  -7    9.98    3.03
   4  -6  -7   12.23    3.87
   4  -6  -6   13.97    3.25
   4  -6  -6   14.86    4.28
   4  -6  -5   34.76    5.22
   4  -6  -5   39.47    6.23
   4  -6  -4  105.29   10.16
   4  -6  -4  127.00   10.07
   4  -6  -3  151.18   11.04
   4  -6  -3  156.33   11.21
   4  -6  -2   20.96    4.28
   4  -6  -2   14.62    3.14
   4  -6  -2   15.36    3.49
   4  -6  -1    4.75    1.11
   4  -6  -1    3.44    1.68
   4  -6  -1    3.01    1.43
   4  -6  -1    6.22    2.51
   4  -6   0  272.00   12.87
   4  -6   0  251.44   15.19
   4  -6   0  284.10   15.40
   4  -6   1  332.24   17.89
   4  -6   1  315.29   16.51
   4  -6   2  231.17   14.86
   4  -6   2  226.98   13.97
   4  -6   3  113.60   10.47
   4  -6   3  130.67   10.60
   4  -6   3   95.69    6.90
   4  -6   4    9.01    2.21
   4  -6   4   12.50    3.59
   4  -6   5  394.37   22.24
   4  -6   6  410.03   23.58
   4  -6   6  379.12   17.45
   4  -6   7   37.54    7.01
   4  -6   8   34.71    7.04
   4  -6   9   62.50   10.66
   4  -5  -8    1.78    2.82
   4  -5  -7   11.38    3.17
   4  -5  -7    9.37    3.86
   4  -5  -6   28.61    4.63
   4  -5  -6   32.92    6.37
   4  -5  -6   25.07    4.19
   4  -5  -5  176.40   13.29
   4  -5  -5  161.45   11.39
   4  -5  -4  177.99   12.60
   4  -5  -4  169.02   11.64
   4  -5  -3   12.97    3.22
   4  -5  -3   14.29    3.11
   4  -5  -3   13.83    3.23
   4  -5  -2  301.25   14.83
   4  -5  -2  312.87   16.03
   4  -5  -2  314.85   16.21
   4  -5  -1  450.73   15.80
   4  -5  -1  531.77   18.93
   4  -5  -1  497.06   20.97
   4  -5  -1  470.74   20.23
   4  -5   0  431.20   15.90
   4  -5   0  405.33   19.07
   4  -5   0  414.98   18.15
   4  -5   1  293.72   15.69
   4  -5   1  271.41   14.22
   4  -5   2   17.76    3.31
   4  -5   2   18.68    3.92
   4  -5   3  339.69   17.86
   4  -5   3  323.79   16.17
   4  -5   3  305.42   13.54
   4  -5   4  730.92   28.79
   4  -5   4  757.83   28.00
   4  -5   5  446.09   22.80
   4  -5   6    5.77    2.80
   4  -5   6    5.29    1.88
   4  -5   7   -0.04    2.10
   4  -5   7    6.57    2.13
   4  -5   7    5.49    2.14
   4  -5   8  120.03   12.56
   4  -5   9  137.26   14.28
   4  -5   9  139.61   14.46
   4  -5  10   47.34    8.81
   4  -5  10   57.67    9.92
   4  -4  -8    2.21    1.61
   4  -4  -8    1.60    2.60
   4  -4  -7   22.59    4.42
   4  -4  -7   13.82    4.47
   4  -4  -6  151.32   11.31
   4  -4  -6  149.58   13.11
   4  -4  -6  149.41   10.23
   4  -4  -5   42.93    5.79
   4  -4  -5   42.76    6.34
   4  -4  -5   46.73    3.80
   4  -4  -5   35.45    5.04
   4  -4  -4    0.35    1.15
   4  -4  -4    2.96    1.45
   4  -4  -4    3.99    2.39
   4  -4  -4    2.50    1.18
   4  -4  -3   25.53    4.27
   4  -4  -3   25.78    4.55
   4  -4  -3   21.63    3.92
   4  -4  -3   23.51    2.98
   4  -4  -2  239.31   12.32
   4  -4  -2  239.29   13.23
   4  -4  -2  250.57   13.31
   4  -4  -2  211.52   10.30
   4  -4  -1  951.60   27.81
   4  -4  -1  937.79   30.95
   4  -4  -1  927.42   29.68
   4  -4  -1  891.69   27.44
   4  -4   0   93.56    5.82
   4  -4   0   98.56    8.04
   4  -4   0   84.58    6.76
   4  -4   0   84.06    6.52
   4  -4   0   81.78    5.53
   4  -4   1   45.14    5.43
   4  -4   1   40.67    4.53
   4  -4   2 1056.17   33.56
   4  -4   2  995.58   30.83
   4  -4   2  972.50   29.56
   4  -4   3  800.35   28.74
   4  -4   3  828.50   27.26
   4  -4   3  777.69   25.27
   4  -4   4  682.75   26.51
   4  -4   4  652.49   24.55
   4  -4   4  632.92   22.55
   4  -4   5    0.98    1.71
   4  -4   6   10.14    3.26
   4  -4   6    8.10    1.95
   4  -4   6   11.31    2.90
   4  -4   7  463.73   23.58
   4  -4   7  486.31   18.91
   4  -4   8  369.38   21.82
   4  -4   8  375.54   17.03
   4  -4   9   71.37    9.64
   4  -4   9   57.01    8.83
   4  -4  10    4.17    2.58
   4  -4  10   -0.44    2.64
   4  -3  -8   61.14    9.28
   4  -3  -7   97.45   11.26
   4  -3  -6   53.12    7.90
   4  -3  -5   -0.05    0.63
   4  -3  -5    1.46    1.42
   4  -3  -5    0.86    0.79
   4  -3  -4  155.53   11.25
   4  -3  -4  143.92    7.25
   4  -3  -4  143.57   10.88
   4  -3  -3 1046.40   34.11
   4  -3  -3 1038.72   33.67
   4  -3  -3 1016.45   29.10
   4  -3  -3 1031.92   33.95
   4  -3  -2  554.21   20.45
   4  -3  -2  551.57   21.65
   4  -3  -2  553.13   18.52
   4  -3  -2  542.61   20.90
   4  -3  -1  348.12   13.68
   4  -3  -1  348.63   16.01
   4  -3  -1  331.86   14.25
   4  -3  -1  341.55   13.90
   4  -3   0  174.30    9.33
   4  -3   0  208.22    8.54
   4  -3   0  207.06   11.57
   4  -3   0  189.45    9.72
   4  -3   0  197.31   10.14
   4  -3   1  900.62   21.72
   4  -3   1  882.04   28.63
   4  -3   1  826.37   25.29
   4  -3   1  811.91   24.68
   4  -3   1  839.65   26.65
   4  -3   2  688.11   24.00
   4  -3   2  635.89   20.77
   4  -3   2  671.33   22.97
   4  -3   2  629.31   21.79
   4  -3   3  536.10   20.95
   4  -3   3  546.60   19.42
   4  -3   3  525.61   19.31
   4  -3   4   25.21    3.76
   4  -3   4   32.63    4.75
   4  -3   5  291.29   15.54
   4  -3   5  295.98   10.80
   4  -3   6  450.93   20.96
   4  -3   6  471.96   16.34
   4  -3   7  416.49   20.69
   4  -3   7  384.83   15.85
   4  -3   8  115.88   10.72
   4  -3   8   92.93    7.65
   4  -3   8   92.16   10.36
   4  -3   9   -2.05    2.63
   4  -3   9    1.76    2.66
   4  -3  10   35.27    6.74
   4  -3  10   37.95    7.74
   4  -3  11   45.21    8.86
   4  -2  -8   48.85    8.71
   4  -2  -7   16.62    5.40
   4  -2  -6   31.94    6.16
   4  -2  -5   71.72    8.53
   4  -2  -4  258.68   15.38
   4  -2  -4  234.78   15.03
   4  -2  -4  231.03   14.03
   4  -2  -3  303.82   15.42
   4  -2  -3  309.00   16.34
   4  -2  -3  301.96   15.15
   4  -2  -2    3.14    1.50
   4  -2  -2    1.74    1.36
   4  -2  -2    6.91    2.25
   4  -2  -1  159.56    8.55
   4  -2  -1  159.18    9.19
   4  -2  -1  167.42    8.83
   4  -2  -1  153.81    8.56
   4  -2   0  675.45   19.39
   4  -2   0  689.41   23.77
   4  -2   0  665.80   20.16
   4  -2   0  699.04   22.20
   4  -2   1 2106.75   46.89
   4  -2   1 2105.82   54.95
   4  -2   1 2098.84   50.09
   4  -2   1 2200.36   54.14
   4  -2   1 2123.89   52.82
   4  -2   2  725.70   23.93
   4  -2   2  682.00   20.00
   4  -2   2  724.94   23.71
   4  -2   2  673.67   22.91
   4  -2   3  566.72   20.36
   4  -2   3  536.08   17.60
   4  -2   3  513.78   19.34
   4  -2   4  268.29   13.32
   4  -2   4  257.19   12.91
   4  -2   5  875.75   28.88
   4  -2   5  864.83   22.62
   4  -2   6 1243.63   37.98
   4  -2   6 1187.29   31.75
   4  -2   7   63.03    7.05
   4  -2   7   60.37    5.31
   4  -2   7   72.41    8.01
   4  -2   8   10.91    2.17
   4  -2   8   13.30    3.41
   4  -2   8   13.27    3.92
   4  -2   8   13.22    2.83
   4  -2   9  173.02   13.29
   4  -2   9  156.83   10.39
   4  -2   9  145.73   13.74
   4  -2  10  269.83   17.91
   4  -2  10  287.94   20.77
   4  -2  11   77.58   11.13
   4  -1  -8    0.67    1.87
   4  -1  -7   -0.41    1.99
   4  -1  -7    1.84    2.71
   4  -1  -6   54.23    8.36
   4  -1  -6   61.48    5.84
   4  -1  -5  244.47   16.57
   4  -1  -4  177.79   12.96
   4  -1  -3    1.80    1.09
   4  -1  -3    2.80    1.70
   4  -1  -2    9.44    2.41
   4  -1  -2    8.83    2.26
   4  -1  -2   13.55    2.94
   4  -1  -1 1326.30   39.37
   4  -1  -1 1378.66   36.76
   4  -1   0 1492.26   37.71
   4  -1   0 1387.25   40.35
   4  -1   0 1451.30   35.72
   4  -1   1   96.06    6.98
   4  -1   1   97.97    7.09
   4  -1   1  103.62    5.34
   4  -1   1  102.37    4.57
   4  -1   1   98.93    6.79
   4  -1   2    1.52    0.67
   4  -1   2    2.53    1.48
   4  -1   2    1.21    1.31
   4  -1   2    2.87    1.34
   4  -1   2    1.25    0.42
   4  -1   2   -0.07    0.87
   4  -1   2   -0.87    1.23
   4  -1   3 1717.72   44.01
   4  -1   3 1587.32   44.08
   4  -1   4 1307.65   35.78
   4  -1   4 1211.95   36.48
   4  -1   5 1069.14   31.31
   4  -1   5 1017.13   25.47
   4  -1   5  992.19   29.83
   4  -1   6   13.18    2.47
   4  -1   6   15.44    3.03
   4  -1   6   14.67    3.30
   4  -1   6    9.99    1.85
   4  -1   7   87.13    7.46
   4  -1   7   83.00    6.06
   4  -1   7   74.19    5.72
   4  -1   7   90.22    8.84
   4  -1   8  468.57   19.28
   4  -1   8  536.44   21.78
   4  -1   8  521.33   16.82
   4  -1   8  529.17   25.27
   4  -1   9  261.08   15.57
   4  -1   9  225.37   13.16
   4  -1   9  275.62    9.39
   4  -1   9  256.45   17.88
   4  -1  10  125.63   11.21
   4  -1  10  157.66   14.73
   4  -1  11    8.86    4.40
   4   0  -8   13.19    4.71
   4   0  -7   53.16    8.58
   4   0  -6  188.04   15.56
   4   0  -5   82.28    9.49
   4   0  -4   10.54    3.40
   4   0  -3  221.76   13.78
   4   0  -3  210.26   11.88
   4   0  -2  334.76   16.04
   4   0  -2  297.78   14.20
   4   0  -1 1109.86   32.73
   4   0  -1 1051.22   32.71
   4   0   0  262.05   11.42
   4   0   0  246.76   12.51
   4   0   1  140.48    6.92
   4   0   1  141.00    8.84
   4   0   2 1988.83   44.66
   4   0   2 1986.44   45.52
   4   0   2 1989.56   51.74
   4   0   2 1999.46   50.92
   4   0   3 1247.52   29.23
   4   0   3 1272.66   34.32
   4   0   3 1269.70   28.75
   4   0   3 1252.06   35.44
   4   0   3 1212.14   34.79
   4   0   3 1242.15   29.73
   4   0   3 1194.25   35.25
   4   0   4  292.73   12.32
   4   0   4  287.07   12.75
   4   0   4  274.17   13.03
   4   0   4  296.89   11.31
   4   0   5  634.98   20.68
   4   0   5  605.16   17.43
   4   0   5  634.05   20.92
   4   0   5  642.47   21.60
   4   0   6   31.74    3.81
   4   0   6   33.64    3.38
   4   0   6   31.04    3.63
   4   0   6   33.37    4.73
   4   0   7  414.69   16.44
   4   0   7  389.89   15.17
   4   0   7  393.16   14.41
   4   0   7  402.08   19.59
   4   0   8  521.65   19.82
   4   0   8  468.84   18.83
   4   0   8  475.25   15.52
   4   0   8  495.58   23.70
   4   0   9   48.10    6.00
   4   0   9   55.07    6.14
   4   0   9   69.49    8.92
   4   0   9   55.55    2.88
   4   0  10   -1.00    1.52
   4   0  11   32.96    7.30
   4   0  12   68.92   10.95
   4   1  -7   39.14    7.62
   4   1  -6    8.98    3.60
   4   1  -5   45.45    7.25
   4   1  -4  170.29   13.41
   4   1  -3  329.67   18.10
   4   1  -2  683.46   25.84
   4   1  -1   26.31    3.83
   4   1  -1   30.83    4.23
   4   1   0  122.29    7.89
   4   1   0  111.18    8.09
   4   1   1  847.37   24.26
   4   1   1  789.36   26.32
   4   1   1  804.38   25.55
   4   1   2 1288.90   32.98
   4   1   2 1362.23   33.52
   4   1   2 1318.28   36.93
   4   1   2 1286.74   36.46
   4   1   2 1295.77   37.24
   4   1   3  778.02   21.10
   4   1   3  778.21   21.07
   4   1   3  752.81   24.71
   4   1   3  770.53   19.20
   4   1   3  789.57   24.57
   4   1   3  786.37   25.42
   4   1   3  759.30   24.81
   4   1   4  132.99    6.71
   4   1   4  132.60    7.23
   4   1   4  125.87    8.05
   4   1   4  126.84    8.03
   4   1   4  122.02    6.56
   4   1   4  136.23    8.62
   4   1   5  844.73   23.85
   4   1   5  817.67   24.29
   4   1   5  813.45   25.27
   4   1   5  803.10   26.25
   4   1   5  824.08   25.45
   4   1   5  827.80   26.62
   4   1   6  583.74   18.45
   4   1   6  566.09   18.66
   4   1   6  556.16   19.28
   4   1   6  580.41   20.97
   4   1   6  573.34   21.62
   4   1   7  605.40   19.77
   4   1   7  620.42   20.96
   4   1   7  607.15   19.49
   4   1   7  640.02   25.15
   4   1   8  184.58    9.68
   4   1   8  160.95   10.24
   4   1   8  183.28   13.33
   4   1   8  180.65    8.07
   4   1   9   -0.97    1.47
   4   1   9    2.02    1.38
   4   1  10   56.53    8.53
   4   1  11   93.58   11.86
   4   1  12   72.76   10.98
   4   2  -7   18.28    5.19
   4   2  -6    7.81    4.07
   4   2  -5   80.24    9.95
   4   2  -4  224.38   15.49
   4   2  -4  109.71    9.21
   4   2  -3  141.69   11.51
   4   2  -2   66.09    7.21
   4   2  -1    4.73    1.79
   4   2  -1    3.22    1.26
   4   2   0   82.15    6.82
   4   2   0   75.16    6.89
   4   2   0   73.07    5.99
   4   2   1 1250.39   36.21
   4   2   1 1281.10   35.54
   4   2   1 1243.62   37.42
   4   2   2  643.90   22.78
   4   2   2  638.93   20.36
   4   2   2  649.11   22.70
   4   2   2  648.41   20.74
   4   2   2  640.33   21.73
   4   2   3  147.17    7.85
   4   2   3  139.44    9.15
   4   2   3  146.42    7.72
   4   2   3  142.29    6.19
   4   2   3  155.34    9.55
   4   2   3  153.54    9.49
   4   2   3  149.59    8.98
   4   2   4   27.16    3.25
   4   2   4   27.95    3.97
   4   2   4   18.97    3.16
   4   2   4   25.34    2.85
   4   2   4   25.95    3.48
   4   2   4   19.82    3.32
   4   2   5  827.28   27.66
   4   2   5  806.94   25.19
   4   2   5  849.64   22.82
   4   2   5  790.14   25.11
   4   2   5  772.98   25.32
   4   2   5  841.05   26.33
   4   2   6  307.03   14.80
   4   2   6  306.65   10.78
   4   2   6  295.58   13.75
   4   2   6  293.04   14.20
   4   2   6  296.29   13.46
   4   2   6  298.93   13.24
   4   2   7  292.51   10.56
   4   2   7  282.11   13.40
   4   2   7  288.07   15.55
   4   2   7  294.33   12.51
   4   2   7  301.76   14.58
   4   2   8    2.33    1.28
   4   2   8    4.10    1.31
   4   2   8    0.10    1.61
   4   2   8    2.26    1.60
   4   2   9  179.93   12.01
   4   2   9  183.51   14.42
   4   2  10  268.23   18.82
   4   2  11   70.85   10.04
   4   2  12    7.16    4.04
   4   3  -7    5.24    3.53
   4   3  -6   43.92    7.96
   4   3  -5  159.97   14.57
   4   3  -4   67.27    8.76
   4   3  -3  366.70   20.21
   4   3  -3  340.36   17.40
   4   3  -2   10.98    2.41
   4   3  -2   17.52    4.29
   4   3  -2   20.46    4.45
   4   3  -2   16.58    3.68
   4   3  -1  410.85   14.45
   4   3  -1  442.68   18.00
   4   3   0 1255.23   37.00
   4   3   0 1299.66   38.76
   4   3   1   76.09    6.68
   4   3   1   77.95    6.74
   4   3   2   46.39    5.17
   4   3   2   45.06    4.77
   4   3   2   49.72    5.13
   4   3   2   44.99    5.25
   4   3   2   38.16    4.30
   4   3   3  888.56   26.88
   4   3   3  873.23   24.05
   4   3   3  861.34   26.75
   4   3   3  846.07   28.12
   4   3   3  849.66   28.93
   4   3   3  839.02   26.73
   4   3   4 1195.13   34.09
   4   3   4 1148.97   32.00
   4   3   4 1241.88   36.75
   4   3   4 1174.78   35.85
   4   3   4 1191.37   35.06
   4   3   5  983.23   29.81
   4   3   5  976.88   25.51
   4   3   5  951.77   31.61
   4   3   5  967.01   29.07
   4   3   5  938.66   28.58
   4   3   5  959.97   30.53
   4   3   5  926.78   30.94
   4   3   6  402.46   17.36
   4   3   6  388.97   11.89
   4   3   6  383.60   17.68
   4   3   6  409.04   17.43
   4   3   6  406.17   15.78
   4   3   6  388.42   16.48
   4   3   7   37.57    2.34
   4   3   7   36.09    5.16
   4   3   7   41.16    5.30
   4   3   7   33.57    4.71
   4   3   7   37.06    4.19
   4   3   7   33.23    4.11
   4   3   8  362.60   17.22
   4   3   8  351.00   17.12
   4   3   8  391.53   20.07
   4   3   9   77.14    7.43
   4   3   9   77.72    7.77
   4   3   9   80.17    9.19
   4   3  10   72.78    9.67
   4   3  10   74.24    6.89
   4   3  11    6.64    3.09
   4   3  12    7.26    3.08
   4   4  -6   30.53    6.59
   4   4  -5   38.89    7.26
   4   4  -4    5.46    2.68
   4   4  -3  309.97   18.99
   4   4  -3  292.14   12.81
   4   4  -2  377.27   15.93
   4   4  -2  405.77   21.01
   4   4  -1  455.15   22.92
   4   4  -1  460.84   21.82
   4   4  -1  431.99   17.98
   4   4  -1  441.63   20.60
   4   4   0  134.11   11.21
   4   4   0  141.64   10.56
   4   4   0  147.00   11.06
   4   4   1    1.69    1.60
   4   4   1    5.21    2.13
   4   4   2  328.12   15.48
   4   4   2  307.28   14.83
   4   4   2  320.11   15.43
   4   4   2  302.76   13.43
   4   4   3  612.77   22.89
   4   4   3  625.20   20.65
   4   4   3  640.76   23.28
   4   4   3  632.41   23.03
   4   4   3  656.06   24.97
   4   4   3  642.44   21.72
   4   4   4  972.44   30.72
   4   4   4  993.37   29.18
   4   4   4  937.72   29.66
   4   4   4  955.78   32.35
   4   4   5    0.27    0.91
   4   4   5    1.35    0.80
   4   4   5    0.84    1.13
   4   4   5    0.71    1.25
   4   4   6   33.66    4.84
   4   4   6   29.75    2.34
   4   4   6   33.06    4.74
   4   4   6   28.77    3.75
   4   4   7  243.10   14.42
   4   4   7  224.52   11.12
   4   4   7  222.00   13.41
   4   4   8  210.81   13.35
   4   4   8  217.42   14.58
   4   4   8  201.33   10.30
   4   4   9  269.06   15.44
   4   4   9  284.70   18.37
   4   4  10   18.03    4.87
   4   4  10   13.90    3.15
   4   4  11   22.80    5.94
   4   4  12   38.74    7.80
   4   5  -6   17.45    5.63
   4   5  -5    5.51    3.23
   4   5  -4   43.17    7.55
   4   5  -3   67.23    6.08
   4   5  -3   65.01    8.77
   4   5  -2   46.45    5.48
   4   5  -2   65.51    8.20
   4   5  -1  259.47   16.28
   4   5   0   67.23    8.09
   4   5   0   59.55    7.31
   4   5   1  175.60   12.64
   4   5   1  178.69   12.28
   4   5   2  578.39   22.68
   4   5   2  607.44   23.63
   4   5   2  537.35   23.32
   4   5   2  624.75   24.53
   4   5   3   75.21    7.31
   4   5   3   66.96    6.66
   4   5   3   75.55    6.45
   4   5   3   76.68    7.51
   4   5   3   75.09    6.90
   4   5   3   80.42    6.29
   4   5   4   55.45    6.26
   4   5   4   56.97    5.53
   4   5   4   54.88    5.67
   4   5   4   58.32    5.58
   4   5   5   68.30    5.23
   4   5   5   66.95    6.89
   4   5   5   68.37    6.71
   4   5   5   69.28    6.56
   4   5   6  420.44   12.82
   4   5   6  416.71   19.23
   4   5   6  414.13   19.12
   4   5   7  313.14   17.01
   4   5   7  293.45   16.64
   4   5   7  273.33   12.47
   4   5   8   63.50    7.86
   4   5   8   56.87    5.03
   4   5   9   -2.00    2.40
   4   5  10   69.13    9.35
   4   5  11   59.58    9.37
   4   5  12   15.71    5.18
   4   6  -5   10.25    4.49
   4   6  -4  114.81   12.63
   4   6  -3   65.28    6.48
   4   6  -3   73.64    9.71
   4   6  -2   14.02    4.15
   4   6  -1   28.05    5.46
   4   6   0  110.56   10.54
   4   6   1  382.87   20.07
   4   6   1  371.11   20.06
   4   6   2  164.38   10.81
   4   6   2  155.74   11.54
   4   6   2  142.26   10.85
   4   6   2  158.39   12.01
   4   6   3   10.23    2.35
   4   6   3   10.57    2.65
   4   6   3    4.29    2.07
   4   6   3   10.82    3.08
   4   6   3    8.08    2.63
   4   6   3    9.72    2.84
   4   6   4   40.81    4.85
   4   6   4   30.13    4.89
   4   6   4   39.27    5.17
   4   6   4   34.57    4.20
   4   6   5  262.24   15.15
   4   6   5  271.29   11.70
   4   6   5  244.58   14.20
   4   6   5  250.42   13.09
   4   6   6  348.52   17.89
   4   6   6  343.22   11.95
   4   6   6  333.98   16.45
   4   6   7  106.85   10.10
   4   6   7   84.16    6.51
   4   6   8    2.96    2.36
   4   6   8    0.63    0.94
   4   6   9   37.84    6.75
   4   6   9   34.21    3.69
   4   6  10   51.62    8.21
   4   6  11   45.84    8.49
   4   6  12   15.71    5.39
   4   7  -4   22.83    5.84
   4   7  -3   10.86    4.19
   4   7  -2   28.83    6.31
   4   7  -1  202.11   15.80
   4   7   0   45.36    7.10
   4   7   1  308.70   18.93
   4   7   2    4.36    2.50
   4   7   2   -0.28    1.31
   4   7   2   -1.16    2.22
   4   7   3  135.19   10.22
   4   7   3  129.49   10.50
   4   7   3  126.56   11.35
   4   7   3  137.03    9.79
   4   7   4  229.42   12.42
   4   7   4  216.63   13.96
   4   7   4  235.84   15.51
   4   7   4  219.71   11.28
   4   7   5   46.78    4.80
   4   7   5   52.40    6.71
   4   7   5   41.35    4.91
   4   7   6   26.74    4.94
   4   7   6   29.33    3.26
   4   7   6   34.96    4.90
   4   7   7   21.26    4.70
   4   7   7   14.21    1.55
   4   7   8  145.60   12.73
   4   7   8  126.31    7.99
   4   7   9   70.59    9.41
   4   7  10   30.83    6.38
   4   7  11   -0.92    2.66
   4   7  12   -0.41    3.08
   4   8  -3    8.11    3.89
   4   8  -2   15.73    4.76
   4   8  -1   52.73    8.18
   4   8   0    5.05    2.68
   4   8   1   17.59    4.66
   4   8   1   23.81    4.42
   4   8   2   23.68    4.24
   4   8   2   30.13    6.25
   4   8   3   50.26    6.59
   4   8   3   50.43    7.66
   4   8   3   49.01    6.01
   4   8   4  179.50   11.81
   4   8   4  193.55   13.94
   4   8   4  199.90   15.30
   4   8   4  195.53   10.26
   4   8   5    2.59    1.59
   4   8   5    2.29    1.43
   4   8   5    4.34    2.46
   4   8   6    2.05    1.95
   4   8   6    1.53    1.29
   4   8   6    1.33    1.67
   4   8   7   20.09    4.61
   4   8   7   16.23    2.19
   4   8   7   17.83    3.68
   4   8   8   46.41    7.45
   4   8   9   52.72    8.44
   4   8  10    5.45    3.22
   4   8  11    5.54    3.27
   4   9  -2   55.46    9.07
   4   9  -1   22.31    5.71
   4   9   0    7.46    3.41
   4   9   1   92.02   11.12
   4   9   2   25.96    4.48
   4   9   2   21.76    5.52
   4   9   3   95.78   11.12
   4   9   3  107.22    8.86
   4   9   4   36.60    5.33
   4   9   4   40.51    7.30
   4   9   4   39.66    6.64
   4   9   5   -0.10    0.94
   4   9   5   -0.01    1.00
   4   9   5    1.59    1.53
   4   9   6   42.03    6.99
   4   9   6   57.42    5.56
   4   9   6   53.34    5.84
   4   9   7   39.22    7.26
   4   9   8   14.81    4.07
   4   9   9   -0.51    1.91
   4   9  10   23.62    6.29
   4   9  11   15.85    5.04
   4  10  -1   10.23    4.19
   4  10   0   19.81    5.57
   4  10   1   35.17    7.33
   4  10   2   16.64    5.04
   4  10   3   -2.22    1.48
   4  10   4   31.24    6.62
   4  10   4   26.88    5.81
   4  10   5   55.22    8.78
   4  10   5   48.97    7.76
   4  10   6   73.72    9.59
   4  10   7    5.96    3.54
   4  10   8    0.16    2.09
   4  10   9    4.31    3.37
   4  10  10   12.37    4.77
   4  11   1    9.98    4.03
   4  11   2   -1.08    2.59
   4  11   3   34.29    7.50
   4  11   4    8.12    4.14
   4  11   5   20.07    5.90
   4  11   5   25.96    5.75
   4  11   6    6.93    3.19
   4  11   6   11.50    4.18
   4  11   7    2.35    1.64
   4  11   8    5.95    3.10
   4  11   9    8.98    4.19
   4  12   4   23.76    6.09
   4  12   5    0.23    2.20
   4  12   6    0.38    2.58
   4  12   7   10.92    4.72
   4  12   8   13.73    5.44
   5 -12  -3   10.27    3.91
   5 -12  -2   10.26    4.21
   5 -12  -1   11.42    4.36
   5 -11  -5   13.70    4.70
   5 -11  -4    0.06    2.02
   5 -11  -4    0.66    2.38
   5 -11  -3    2.01    1.98
   5 -11  -3    4.87    3.06
   5 -11  -2   13.58    4.45
   5 -11  -1   13.12    4.62
   5 -11   0   33.97    7.46
   5 -11   1    0.91    1.63
   5 -11   2   15.82    5.28
   5 -10  -6    6.16    3.51
   5 -10  -5    2.05    2.11
   5 -10  -5    4.44    2.52
   5 -10  -4   -0.62    1.62
   5 -10  -4   -0.37    2.13
   5 -10  -3   29.88    6.02
   5 -10  -3   21.48    4.93
   5 -10  -2   48.92    6.87
   5 -10  -2   41.64    7.05
   5 -10  -1   22.21    5.35
   5 -10   0    0.22    1.84
   5 -10   1   11.35    4.00
   5 -10   2   51.93    8.58
   5 -10   3   81.89   10.96
   5 -10   4    5.45    3.10
   5  -9  -7   10.68    4.62
   5  -9  -6   -0.75    2.20
   5  -9  -5    7.15    3.26
   5  -9  -5    0.07    1.52
   5  -9  -4   25.09    5.12
   5  -9  -4   17.30    4.14
   5  -9  -3   74.72    8.46
   5  -9  -3   71.19    8.74
   5  -9  -2   51.66    6.78
   5  -9  -2   40.23    6.63
   5  -9  -1    6.61    3.07
   5  -9   0   84.31   10.05
   5  -9   1   41.27    7.19
   5  -9   2  124.52   12.90
   5  -9   3   45.30    8.03
   5  -9   4    4.35    3.17
   5  -9   5   65.65   10.15
   5  -9   6   40.81    8.28
   5  -8  -7   12.19    4.25
   5  -8  -6   16.01    3.79
   5  -8  -6   10.85    4.17
   5  -8  -5   24.71    5.04
   5  -8  -5   21.24    4.87
   5  -8  -4   61.86    7.89
   5  -8  -4   48.33    6.92
   5  -8  -3   11.09    3.23
   5  -8  -3   11.59    3.71
   5  -8  -2    2.51    2.06
   5  -8  -2    2.22    2.16
   5  -8  -1   32.98    4.95
   5  -8  -1   25.94    5.18
   5  -8   0  127.02   12.16
   5  -8   1  134.27   12.59
   5  -8   2    2.00    2.24
   5  -8   3   19.06    4.99
   5  -8   4  133.78   13.63
   5  -8   5  128.02   13.52
   5  -8   6   43.73    8.24
   5  -8   7    6.90    3.84
   5  -7  -7    1.18    2.29
   5  -7  -6   21.47    4.44
   5  -7  -6   11.20    4.31
   5  -7  -5   46.06    6.54
   5  -7  -5   47.30    7.18
   5  -7  -4    4.68    1.86
   5  -7  -4    5.99    2.72
   5  -7  -3    0.94    1.33
   5  -7  -3    1.15    1.60
   5  -7  -2   29.86    4.75
   5  -7  -2   27.32    5.29
   5  -7  -2   24.54    3.07
   5  -7  -1  360.65   16.82
   5  -7  -1  346.78   19.35
   5  -7   0  172.47   10.52
   5  -7   0  169.65   13.32
   5  -7   1   90.35    9.68
   5  -7   2   20.58    4.91
   5  -7   3   34.00    6.29
   5  -7   4  427.46   23.89
   5  -7   5  162.47   14.69
   5  -7   5  170.18   10.38
   5  -7   6   -2.17    2.98
   5  -7   7   66.22    9.62
   5  -7   8   65.74    9.96
   5  -6  -8   -0.50    2.02
   5  -6  -7   17.28    4.08
   5  -6  -7   18.56    5.16
   5  -6  -6   51.70    6.78
   5  -6  -6   40.11    6.84
   5  -6  -5   61.09    7.58
   5  -6  -5   59.69    8.12
   5  -6  -4   17.09    3.96
   5  -6  -4   13.25    3.73
   5  -6  -3  124.73   10.38
   5  -6  -3  133.97   11.22
   5  -6  -2  298.94   15.36
   5  -6  -2  286.02   16.71
   5  -6  -2  261.61   16.13
   5  -6  -1  134.90    9.15
   5  -6  -1  124.41   10.64
   5  -6  -1  132.43   10.66
   5  -6  -1  118.95    7.22
   5  -6   0   33.18    3.98
   5  -6   0   24.83    4.44
   5  -6   0   23.67    4.68
   5  -6   1  101.35   10.00
   5  -6   1  106.04    9.28
   5  -6   2  510.12   24.23
   5  -6   2  495.57   22.22
   5  -6   3  628.22   27.56
   5  -6   3  575.57   24.94
   5  -6   4   57.06    7.75
   5  -6   5   10.13    2.57
   5  -6   5    1.73    2.20
   5  -6   6  269.74   18.78
   5  -6   6  256.88   14.19
   5  -6   7  126.15   12.90
   5  -6   8  130.11   13.39
   5  -6   9   24.25    6.29
   5  -6  10    1.91    2.62
   5  -5  -8   21.44    5.75
   5  -5  -7   11.58    3.43
   5  -5  -7   10.80    4.03
   5  -5  -6    3.53    2.02
   5  -5  -6    2.35    2.68
   5  -5  -5   45.72    6.45
   5  -5  -5   40.65    6.61
   5  -5  -4   63.17    7.80
   5  -5  -4   49.06    6.56
   5  -5  -4   54.43    4.71
   5  -5  -3  195.54   12.72
   5  -5  -3  195.48   13.36
   5  -5  -3  192.44   13.50
   5  -5  -3  185.22    9.88
   5  -5  -2   60.57    6.30
   5  -5  -2   51.91    6.73
   5  -5  -2   43.18    5.88
   5  -5  -2   54.29    5.26
   5  -5  -1    3.05    1.67
   5  -5  -1    3.45    1.24
   5  -5  -1    6.91    2.70
   5  -5  -1    4.83    1.70
   5  -5  -1    5.42    1.72
   5  -5   0  127.92    7.76
   5  -5   0  137.36   10.85
   5  -5   0  132.48    9.52
   5  -5   0  141.72    8.00
   5  -5   1  501.06   22.85
   5  -5   1  506.04   20.49
   5  -5   2  770.08   29.82
   5  -5   2  718.54   26.11
   5  -5   3   75.17    8.29
   5  -5   3   80.58    7.45
   5  -5   4   82.18    8.77
   5  -5   4   75.68    7.62
   5  -5   5    9.96    2.59
   5  -5   5   10.61    3.00
   5  -5   5   10.75    3.21
   5  -5   6  470.19   24.39
   5  -5   6  454.22   20.50
   5  -5   7  378.66   22.08
   5  -5   8   -2.22    3.02
   5  -5   9   65.60    9.40
   5  -5  10   22.46    6.24
   5  -5  10   56.30    9.51
   5  -5  11   66.14   10.60
   5  -4  -8   17.55    5.13
   5  -4  -7    2.64    2.16
   5  -4  -7    1.27    1.99
   5  -4  -6   17.33    4.22
   5  -4  -6   25.29    5.32
   5  -4  -5   22.03    4.30
   5  -4  -5   17.88    4.03
   5  -4  -5   23.87    5.05
   5  -4  -4  208.89   14.15
   5  -4  -4  199.49   13.60
   5  -4  -4  189.05   12.79
   5  -4  -4  194.28    9.97
   5  -4  -3  199.06   12.65
   5  -4  -3  196.45   13.20
   5  -4  -3  194.59   10.24
   5  -4  -3  188.18   13.07
   5  -4  -2   16.01    3.55
   5  -4  -2   17.91    3.97
   5  -4  -2   21.90    3.67
   5  -4  -2   20.10    3.22
   5  -4  -1  121.27    7.93
   5  -4  -1  127.68   10.13
   5  -4  -1  117.48    8.61
   5  -4  -1  123.68    8.25
   5  -4   0  560.65   20.39
   5  -4   0  587.47   24.12
   5  -4   0  623.29   19.06
   5  -4   0  562.90   21.15
   5  -4   0  585.80   21.61
   5  -4   1  171.45    7.29
   5  -4   1  166.04   11.80
   5  -4   1  168.69    9.82
   5  -4   1  172.67   10.63
   5  -4   2  142.10   10.72
   5  -4   2  135.50    8.80
   5  -4   2  146.98    9.95
   5  -4   3    1.32    1.09
   5  -4   3   -1.00    1.71
   5  -4   4  500.98   22.56
   5  -4   4  475.44   19.91
   5  -4   5 1013.21   35.94
   5  -4   5  984.15   33.52
   5  -4   5  965.87   32.16
   5  -4   6   23.91    4.34
   5  -4   6   21.91    4.36
   5  -4   7  103.56   10.28
   5  -4   8   49.51    7.33
   5  -4   9  125.54   12.26
   5  -4   9  119.73   12.66
   5  -4  10   96.75   11.66
   5  -4  10  106.39   12.70
   5  -4  11   23.00    6.03
   5  -3  -8   -0.29    1.92
   5  -3  -7    3.86    2.15
   5  -3  -6  147.67   13.38
   5  -3  -5   43.54    5.74
   5  -3  -5   47.81    7.51
   5  -3  -5   40.18    4.35
   5  -3  -4   24.27    4.33
   5  -3  -4   26.83    4.68
   5  -3  -4   28.60    5.22
   5  -3  -4   18.22    3.06
   5  -3  -3   11.91    3.04
   5  -3  -3   10.14    2.99
   5  -3  -3    8.72    2.56
   5  -3  -3    7.86    2.43
   5  -3  -3   11.15    2.27
   5  -3  -2   66.13    6.48
   5  -3  -2   56.38    6.70
   5  -3  -2   56.98    6.41
   5  -3  -2   52.23    5.22
   5  -3  -2   47.90    5.53
   5  -3  -1  592.25   20.19
   5  -3  -1  546.60   23.01
   5  -3  -1  559.34   20.36
   5  -3  -1  552.48   20.41
   5  -3   0  349.93   15.38
   5  -3   0  367.73   13.15
   5  -3   0  362.09   17.29
   5  -3   0  329.72   14.09
   5  -3   0  380.39   16.05
   5  -3   1  144.37    5.96
   5  -3   1  136.12   10.04
   5  -3   1  139.54    7.95
   5  -3   1  152.67    9.66
   5  -3   1  133.36    8.54
   5  -3   2   75.63    7.32
   5  -3   2   69.51    5.42
   5  -3   2   63.47    6.39
   5  -3   3  546.37   22.37
   5  -3   3  565.88   19.26
   5  -3   3  526.41   21.40
   5  -3   4 1118.50   36.40
   5  -3   4 1112.29   33.18
   5  -3   5  540.05   22.67
   5  -3   5  484.49   20.63
   5  -3   6    0.16    1.05
   5  -3   6    1.56    1.47
   5  -3   7   28.99    5.02
   5  -3   7   31.15    3.28
   5  -3   8  366.76   20.25
   5  -3   8  395.38   15.61
   5  -3   8  402.76   21.99
   5  -3   9  358.27   20.51
   5  -3   9  376.06   22.66
   5  -3  10   56.45    8.16
   5  -3  10   67.17    9.58
   5  -3  11    2.26    2.72
   5  -3  11    2.72    2.16
   5  -2  -7   29.62    6.40
   5  -2  -6   36.00    6.71
   5  -2  -5   98.22   10.31
   5  -2  -5   86.23    7.94
   5  -2  -4    0.01    1.47
   5  -2  -4    3.05    2.02
   5  -2  -4    0.99    1.10
   5  -2  -4    0.22    1.35
   5  -2  -3   59.43    6.69
   5  -2  -3   56.80    7.09
   5  -2  -3   48.83    5.97
   5  -2  -3   53.06    6.06
   5  -2  -2  385.29   17.01
   5  -2  -2  392.52   18.35
   5  -2  -2  378.19   17.85
   5  -2  -2  379.32   15.82
   5  -2  -2  367.10   16.28
   5  -2  -1  529.46   19.20
   5  -2  -1  558.16   20.75
   5  -2  -1  504.78   21.45
   5  -2  -1  551.89   19.89
   5  -2  -1  527.35   19.02
   5  -2   0   45.11    3.93
   5  -2   0   50.69    5.96
   5  -2   0   40.35    4.59
   5  -2   0   45.05    4.08
   5  -2   0   30.97    4.54
   5  -2   1  171.99   10.17
   5  -2   1  172.83    6.59
   5  -2   1  164.55   10.83
   5  -2   1  167.58    7.77
   5  -2   1  179.78   10.44
   5  -2   2 1338.05   39.47
   5  -2   2 1323.38   32.94
   5  -2   2 1324.85   38.71
   5  -2   2 1247.12   37.17
   5  -2   3  419.68   18.06
   5  -2   3  411.85   14.35
   5  -2   4  290.20   14.75
   5  -2   5   17.62    3.51
   5  -2   5   24.14    3.93
   5  -2   6  300.94   15.83
   5  -2   6  318.97   10.07
   5  -2   6  314.77   16.30
   5  -2   7  645.47   25.24
   5  -2   7  612.20   22.56
   5  -2   7  597.43   18.52
   5  -2   7  636.54   26.02
   5  -2   8   65.64    7.38
   5  -2   8   64.79    5.48
   5  -2   8   65.78    6.14
   5  -2   8   76.19    8.67
   5  -2   9   32.02    5.31
   5  -2   9   39.26    6.73
   5  -2   9   37.54    4.49
   5  -2  10    9.75    2.82
   5  -2  10   14.41    4.85
   5  -2  11   53.69    8.18
   5  -2  11   64.84    9.74
   5  -1  -7   22.64    5.56
   5  -1  -7   29.50    6.50
   5  -1  -6    3.14    2.45
   5  -1  -5    9.21    2.70
   5  -1  -5   13.67    4.16
   5  -1  -4  250.87   16.53
   5  -1  -4  202.61   12.76
   5  -1  -3  383.41   19.51
   5  -1  -3  319.74   16.19
   5  -1  -2  282.20   15.23
   5  -1  -2  230.15   13.57
   5  -1  -1   22.36    3.00
   5  -1  -1   24.92    3.74
   5  -1   0   99.67    7.08
   5  -1   0   99.02    5.71
   5  -1   1  108.57    8.23
   5  -1   1  127.23    9.04
   5  -1   1  105.57    6.29
   5  -1   1  114.04    8.15
   5  -1   1  104.83    4.97
   5  -1   2 1465.08   31.76
   5  -1   2 1514.39   41.71
   5  -1   2 1394.88   34.15
   5  -1   2 1386.71   32.65
   5  -1   2 1450.33   40.86
   5  -1   2 1369.46   40.49
   5  -1   3   75.08    6.72
   5  -1   3   69.83    6.54
   5  -1   3   66.37    3.89
   5  -1   4   10.19    2.54
   5  -1   4   14.86    2.97
   5  -1   5  197.06   11.28
   5  -1   5  190.10   11.17
   5  -1   5  191.77   11.68
   5  -1   5  194.98   12.04
   5  -1   5  201.85   10.30
   5  -1   6  777.82   26.27
   5  -1   6  726.90   19.23
   5  -1   6  728.80   24.91
   5  -1   6  718.93   27.37
   5  -1   6  726.02   25.57
   5  -1   7  750.22   26.67
   5  -1   7  729.08   21.34
   5  -1   7  718.78   24.63
   5  -1   7  777.12   28.41
   5  -1   7  715.62   28.51
   5  -1   8   38.39    5.21
   5  -1   8   36.13    5.75
   5  -1   8   33.06    3.83
   5  -1   8   32.84    4.09
   5  -1   9   12.78    2.30
   5  -1   9    8.02    2.35
   5  -1   9    8.67    3.07
   5  -1   9    9.87    2.50
   5  -1  10  131.71   11.00
   5  -1  10  135.15   13.38
   5  -1  11  142.99   12.08
   5  -1  11  144.23   14.47
   5  -1  12   44.13    8.76
   5   0  -7    0.53    1.67
   5   0  -6    4.17    2.91
   5   0  -5   85.24   10.09
   5   0  -5   78.82    7.60
   5   0  -4  178.06   13.98
   5   0  -4  167.01   11.59
   5   0  -3   73.29    8.16
   5   0  -3   58.21    6.49
   5   0  -2    9.39    2.62
   5   0  -2   12.23    3.13
   5   0  -1    0.66    1.23
   5   0  -1  176.46   10.54
   5   0   0 1338.56   37.95
   5   0   1  847.41   25.17
   5   0   2  525.27   16.06
   5   0   2  496.32   20.08
   5   0   3  105.06    4.49
   5   0   3  105.88    7.83
   5   0   3   99.21    4.71
   5   0   3   94.38    7.81
   5   0   4 1328.01   31.90
   5   0   4 1382.85   38.04
   5   0   4 1328.77   30.65
   5   0   4 1325.72   39.23
   5   0   4 1347.26   33.03
   5   0   5  995.69   26.66
   5   0   5  976.65   19.23
   5   0   5  967.33   27.57
   5   0   5  960.44   24.54
   5   0   5  959.96   29.16
   5   0   6  366.99   15.44
   5   0   6  359.39   11.90
   5   0   6  347.62   15.47
   5   0   6  344.08   16.38
   5   0   6  368.91   16.02
   5   0   6  370.17   17.75
   5   0   7  129.62    8.66
   5   0   7  120.68    6.79
   5   0   7  107.78    7.60
   5   0   7  124.50    9.52
   5   0   8   84.60    7.17
   5   0   8   65.94    5.62
   5   0   8   63.83    5.65
   5   0   8   86.84    8.94
   5   0   9  371.15   17.06
   5   0   9  336.02   15.62
   5   0   9  378.45   14.31
   5   0   9  383.50   21.38
   5   0  10  110.68    9.10
   5   0  10  127.33   12.49
   5   0  11   80.21   10.62
   5   0  12    1.16    2.47
   5   1  -7    4.08    1.79
   5   1  -6   75.51   10.23
   5   1  -5   67.09    9.17
   5   1  -5   54.78    6.64
   5   1  -4   31.81    5.12
   5   1  -4   32.03    6.03
   5   1  -3   -0.39    1.06
   5   1  -3   -1.15    1.24
   5   1  -2  163.51   12.09
   5   1  -2  143.36   10.56
   5   1  -1  227.76   13.24
   5   1  -1  222.75   13.25
   5   1   0   -0.39    0.89
   5   1   0  357.57   14.11
   5   1   1  581.44   20.27
   5   1   2  847.09   29.07
   5   1   2  843.74   24.90
   5   1   2  877.37   28.78
   5   1   3  247.90    9.74
   5   1   3  244.08    9.82
   5   1   3  233.17   12.82
   5   1   3  228.48   12.75
   5   1   4  902.57   25.02
   5   1   4  945.13   28.30
   5   1   4  925.45   24.72
   5   1   4  918.16   29.79
   5   1   4  917.51   23.51
   5   1   4  924.04   30.12
   5   1   5  268.88   11.31
   5   1   5  301.85   12.95
   5   1   5  290.91   14.13
   5   1   5  287.93   11.70
   5   1   6   45.70    4.53
   5   1   6   45.45    5.06
   5   1   6   36.28    4.81
   5   1   6   51.87    5.13
   5   1   6   44.02    5.71
   5   1   7  113.56    7.36
   5   1   7  107.60    6.81
   5   1   7  105.22    7.64
   5   1   7  100.78    8.47
   5   1   7  109.74    8.55
   5   1   8  454.99   17.06
   5   1   8  432.07   17.06
   5   1   8  455.93   17.21
   5   1   8  451.69   21.32
   5   1   9  446.14   17.22
   5   1   9  390.05   17.54
   5   1   9  440.92   22.57
   5   1   9  428.66   15.67
   5   1  10   28.30    4.11
   5   1  10   21.62    4.80
   5   1  10   26.18    4.26
   5   1  11   -2.03    2.49
   5   1  12   31.35    6.96
   5   2  -6   18.90    5.06
   5   2  -5   20.90    5.66
   5   2  -4    1.11    2.01
   5   2  -4    1.97    1.17
   5   2  -3  191.42   14.43
   5   2  -3  165.58   12.19
   5   2  -2  711.61   28.58
   5   2  -2  676.64   26.92
   5   2  -1  493.14   21.79
   5   2  -1  486.83   21.47
   5   2   0   37.94    5.35
   5   2   0   33.15    4.76
   5   2   0   33.85    4.39
   5   2   1   26.06    4.03
   5   2   1   21.29    3.48
   5   2   2  789.89   27.89
   5   2   2  774.54   24.57
   5   2   2  777.59   24.97
   5   2   2  788.43   27.26
   5   2   3  724.88   26.48
   5   2   3  765.45   23.40
   5   2   3  800.96   24.10
   5   2   3  722.28   26.88
   5   2   3  752.59   26.71
   5   2   3  754.73   26.03
   5   2   4  590.41   22.87
   5   2   4  572.95   18.98
   5   2   4  597.31   19.18
   5   2   4  548.38   16.37
   5   2   4  582.82   22.50
   5   2   4  578.58   22.00
   5   2   5   24.34    4.12
   5   2   5   25.53    3.34
   5   2   5   22.93    3.77
   5   2   5   20.86    3.04
   5   2   5   27.07    4.32
   5   2   5   22.81    2.97
   5   2   6  482.43   16.66
   5   2   6  469.31   17.93
   5   2   6  473.60   18.26
   5   2   6  451.22   18.98
   5   2   6  489.81   21.26
   5   2   6  487.08   20.46
   5   2   7  304.45   11.89
   5   2   7  309.27   15.50
   5   2   7  270.93   13.87
   5   2   7  289.59   13.80
   5   2   7  286.70   15.03
   5   2   8  331.47   12.39
   5   2   8  297.95   14.07
   5   2   8  295.65   16.63
   5   2   8  312.26   15.91
   5   2   8  272.38   14.15
   5   2   8  309.18   13.88
   5   2   9   17.14    2.61
   5   2   9   13.29    3.77
   5   2   9   20.89    3.85
   5   2   9   17.60    2.85
   5   2  10   -1.43    1.15
   5   2  10    1.43    1.88
   5   2  10    2.17    1.73
   5   2  11   66.47    9.34
   5   2  12   34.45    7.21
   5   3  -6    8.28    4.09
   5   3  -5    4.91    3.34
   5   3  -4   74.21    9.57
   5   3  -3   72.96    9.02
   5   3  -3   52.60    6.88
   5   3  -2   11.30    3.66
   5   3  -2    5.93    2.87
   5   3  -1   21.06    4.51
   5   3  -1   25.88    4.80
   5   3  -1   17.15    3.10
   5   3   0  203.38   11.83
   5   3   0  226.26   13.49
   5   3   0  208.20   13.39
   5   3   1  195.51   11.73
   5   3   1  172.24   11.07
   5   3   1  166.37   12.00
   5   3   2  397.54   17.04
   5   3   2  416.37   18.99
   5   3   2  392.63   18.26
   5   3   2  448.08   18.09
   5   3   3  261.97   12.63
   5   3   3  284.55   14.77
   5   3   3  263.30    9.76
   5   3   3  285.33   13.39
   5   3   3  289.15   14.76
   5   3   3  248.80   13.11
   5   3   4   42.44    4.68
   5   3   4   40.39    5.38
   5   3   4   38.85    4.50
   5   3   4   34.67    3.41
   5   3   4   40.34    5.43
   5   3   4   35.66    4.79
   5   3   5  267.10   12.97
   5   3   5  285.08   15.28
   5   3   5  278.68   12.15
   5   3   5  301.61   15.33
   5   3   5  282.16   14.73
   5   3   6  355.44   15.79
   5   3   6  377.08   13.48
   5   3   6  376.08   18.12
   5   3   6  350.79   15.57
   5   3   6  362.93   17.08
   5   3   6  357.82   17.63
   5   3   7  263.28   13.94
   5   3   7  245.28    8.29
   5   3   7  241.49   12.26
   5   3   7  237.45   12.58
   5   3   7  237.79   12.08
   5   3   8   73.03    7.66
   5   3   8   70.19    4.27
   5   3   8   80.16    8.12
   5   3   8   69.90    6.48
   5   3   8   72.35    6.61
   5   3   9    9.87    2.45
   5   3   9   10.97    3.26
   5   3   9   10.88    1.46
   5   3   9   12.47    3.08
   5   3  10  200.63   15.68
   5   3  10  209.82   12.89
   5   3  11  145.21   13.83
   5   3  12   25.77    6.31
   5   3  13   10.34    4.44
   5   4  -5   34.79    7.14
   5   4  -4   47.64    8.03
   5   4  -3   10.02    3.84
   5   4  -2  203.03   15.04
   5   4  -2  181.66   10.95
   5   4  -1   34.94    4.74
   5   4  -1   31.12    5.52
   5   4  -1   37.10    5.96
   5   4   0  345.14   16.56
   5   4   0  350.79   18.46
   5   4   0  321.27   18.10
   5   4   1  474.04   20.29
   5   4   1  432.16   20.23
   5   4   1  431.55   21.18
   5   4   2  113.11    8.78
   5   4   2  101.13    8.84
   5   4   2  104.29    8.81
   5   4   2  105.89    8.97
   5   4   2   92.27    9.10
   5   4   3   78.13    7.07
   5   4   3   84.61    7.50
   5   4   3   86.78    8.23
   5   4   3   89.08    8.69
   5   4   3   78.26    7.53
   5   4   3   87.56    7.33
   5   4   4  214.44   12.07
   5   4   4  209.92   10.27
   5   4   4  234.54   12.81
   5   4   4  244.63   14.42
   5   4   4  202.84   13.29
   5   4   4  215.28   12.21
   5   4   5  135.05    9.33
   5   4   5  129.22    8.29
   5   4   5  143.82   10.84
   5   4   5  130.79   10.24
   5   4   5  122.61    9.26
   5   4   6  472.08   19.79
   5   4   6  489.78   16.27
   5   4   6  490.09   21.93
   5   4   6  480.53   19.34
   5   4   6  471.61   20.71
   5   4   6  445.05   20.42
   5   4   7   77.96    7.55
   5   4   7   72.32    4.37
   5   4   7   78.60    8.24
   5   4   7   78.54    7.59
   5   4   7   92.22    8.84
   5   4   7   68.41    7.09
   5   4   8  212.23    4.73
   5   4   8  244.22   14.04
   5   4   8  228.72   14.18
   5   4   8  229.44   13.89
   5   4   9   78.04    8.81
   5   4   9   56.51    5.79
   5   4  10  114.51   11.68
   5   4  11   30.24    6.46
   5   4  12    8.93    4.48
   5   4  13   21.02    6.36
   5   5  -5   42.47    8.11
   5   5  -4   81.04   10.60
   5   5  -3   -0.74    2.26
   5   5  -2   91.48    8.15
   5   5  -2  125.98   12.22
   5   5  -1   73.25    7.46
   5   5  -1   82.94    9.33
   5   5   0  167.78   13.04
   5   5   0  165.95   11.71
   5   5   1   72.62    8.68
   5   5   1   72.05    7.94
   5   5   1   74.90    7.68
   5   5   2   90.68    8.37
   5   5   2   88.50    8.27
   5   5   2   85.58    8.88
   5   5   2   84.90    8.52
   5   5   2   77.26    8.59
   5   5   3  180.49   11.99
   5   5   3  200.62   12.87
   5   5   3  183.80   12.00
   5   5   3  196.01   13.63
   5   5   3  177.47   10.84
   5   5   4  463.41   20.21
   5   5   4  461.95   18.19
   5   5   4  451.31   20.47
   5   5   4  456.95   18.91
   5   5   4  448.03   21.69
   5   5   5  330.51   16.37
   5   5   5  305.63   14.70
   5   5   5  318.47   15.63
   5   5   5  327.82   17.80
   5   5   6   10.80    2.98
   5   5   6    9.02    2.00
   5   5   6    4.54    1.58
   5   5   6    9.74    2.76
   5   5   7   24.21    4.48
   5   5   7   20.91    2.26
   5   5   7   19.99    2.37
   5   5   7   16.73    4.01
   5   5   7   22.39    4.77
   5   5   8   64.54    7.58
   5   5   8   -0.50    1.04
   5   5   9  124.12   11.51
   5   5  10   14.32    4.07
   5   5  11    3.20    2.64
   5   5  12   10.96    4.24
   5   5  13   32.88    7.57
   5   6  -4   15.56    4.89
   5   6  -3   17.24    5.39
   5   6  -2  128.13    9.87
   5   6  -2  137.35   13.43
   5   6  -1   13.21    3.36
   5   6  -1   14.40    4.20
   5   6   0   83.20    9.36
   5   6   1   25.09    5.12
   5   6   2  212.89   14.05
   5   6   2  211.51   15.02
   5   6   2  209.22   14.62
   5   6   3  334.96   18.15
   5   6   3  281.94   16.65
   5   6   3  318.50   18.00
   5   6   3  338.03   17.12
   5   6   4   55.32    6.98
   5   6   4   55.64    6.37
   5   6   4   64.67    6.56
   5   6   4   58.77    7.31
   5   6   4   63.82    6.31
   5   6   5   28.93    4.52
   5   6   5   15.28    3.11
   5   6   5   20.66    3.61
   5   6   5   22.21    4.44
   5   6   6   98.71    6.85
   5   6   6   95.08    8.71
   5   6   6   86.54    8.24
   5   6   7  122.59    6.16
   5   6   7  134.93   10.81
   5   6   7  117.98   10.20
   5   6   8  175.02   13.05
   5   6   8   98.11    7.94
   5   6   9   72.40    9.14
   5   6  10   12.05    3.94
   5   6  11    7.71    3.63
   5   6  12   31.85    6.87
   5   7  -3   44.78    8.20
   5   7  -2   31.74    6.70
   5   7  -1    7.55    3.42
   5   7   0   31.37    6.16
   5   7   1   29.37    6.05
   5   7   2  113.05   10.17
   5   7   2  126.27   11.78
   5   7   3   23.23    4.75
   5   7   3   23.67    4.53
   5   7   3   19.42    4.78
   5   7   4   11.37    2.73
   5   7   4   13.70    3.42
   5   7   4   20.43    4.71
   5   7   4   14.16    3.54
   5   7   5   62.08    6.41
   5   7   5   67.20    7.57
   5   7   5   61.55    7.90
   5   7   5   56.81    6.13
   5   7   6   53.83    5.21
   5   7   6   53.05    6.70
   5   7   6   55.07    6.38
   5   7   7   98.62    6.02
   5   7   7   99.05    9.61
   5   7   7   92.18    8.96
   5   7   8    6.16    2.94
   5   7   8    6.92    2.23
   5   7   9    3.09    2.54
   5   7  10   31.34    6.44
   5   7  11   20.03    5.12
   5   7  12   11.50    4.51
   5   8  -2    2.31    2.43
   5   8  -1   13.44    4.71
   5   8   0   64.07    9.39
   5   8   1   45.34    7.69
   5   8   2   60.92    8.58
   5   8   3    4.27    2.57
   5   8   4  130.59   10.43
   5   8   4  150.89   11.98
   5   8   4  136.86   12.76
   5   8   4  129.40    8.97
   5   8   5  114.41    8.97
   5   8   5  103.41   10.02
   5   8   5  117.43   11.70
   5   8   5   93.12    7.87
   5   8   6  150.29    9.34
   5   8   6  148.91   12.15
   5   8   6  121.05    9.54
   5   8   7   34.01    5.36
   5   8   7   32.18    5.82
   5   8   7   41.32    4.07
   5   8   8   17.83    4.56
   5   8   9   17.88    4.80
   5   8  10   50.47    8.36
   5   8  11   16.56    5.28
   5   8  12    3.27    2.43
   5   9  -1   35.92    7.44
   5   9   0   35.19    7.13
   5   9   1    6.62    3.59
   5   9   2   17.40    4.63
   5   9   3    1.36    2.18
   5   9   4  119.94   12.52
   5   9   5   -1.22    1.66
   5   9   5    0.06    1.90
   5   9   5    0.83    1.81
   5   9   6   -1.63    1.80
   5   9   6    5.14    2.50
   5   9   7   17.86    4.58
   5   9   8    8.00    3.37
   5   9   9   29.97    6.32
   5   9  10    6.99    3.34
   5   9  11    0.31    2.31
   5  10   0    5.27    3.00
   5  10   1    0.57    2.13
   5  10   2   33.55    7.01
   5  10   3    2.15    2.00
   5  10   4   11.63    4.28
   5  10   5    2.98    2.24
   5  10   5    6.34    3.19
   5  10   6    4.15    2.75
   5  10   6    9.17    3.42
   5  10   7   17.50    4.63
   5  10   8   14.71    4.57
   5  10   9   10.61    4.10
   5  10  10   -0.19    2.03
   5  10  11    4.01    2.14
   5  11   2   23.40    6.12
   5  11   3    5.01    3.20
   5  11   4    2.54    2.52
   5  11   5   -2.97    2.34
   5  11   6   27.62    6.60
   5  11   6   14.41    4.51
   5  11   7   10.79    4.50
   5  11   7    9.37    3.88
   5  11   8   -1.38    1.85
   5  11   9    1.58    1.76
   5  11  10   -2.14    2.29
   5  12   6    7.68    3.86
   5  12   7   -0.17    2.17
   5  12   8   -2.96    2.89
   6 -11  -4   12.66    4.09
   6 -11  -3   16.61    4.48
   6 -11  -2    0.14    1.54
   6 -11  -1    5.29    3.58
   6 -11   0   14.71    5.23
   6 -11   1  239.39   19.61
   6 -10  -4   16.30    4.50
   6 -10  -3    4.18    2.71
   6 -10  -2   10.75    3.93
   6 -10  -1   10.23    4.07
   6 -10   0   54.44    8.57
   6 -10   1   50.29    8.37
   6 -10   2    0.97    1.71
   6 -10   3    6.23    3.54
   6  -9  -6   17.51    5.20
   6  -9  -5    1.99    2.40
   6  -9  -5    2.14    1.84
   6  -9  -4    3.55    2.52
   6  -9  -4    6.09    3.00
   6  -9  -3    1.49    1.54
   6  -9  -3   -0.16    1.45
   6  -9  -2   49.90    6.64
   6  -9  -2   51.08    7.83
   6  -9  -1   48.75    7.77
   6  -9   0   22.50    5.46
   6  -9   1    0.81    2.26
   6  -9   2   25.02    5.92
   6  -9   3  126.70   13.78
   6  -9   4   58.83    9.50
   6  -9   5   14.91    5.07
   6  -8  -6   14.42    4.92
   6  -8  -5   10.45    3.50
   6  -8  -5    4.44    3.35
   6  -8  -4   -0.39    1.56
   6  -8  -4    0.24    1.71
   6  -8  -3   43.30    6.24
   6  -8  -3   21.02    4.85
   6  -8  -2   45.49    5.99
   6  -8  -2   51.43    7.64
   6  -8  -1  100.75    8.47
   6  -8  -1   88.68   10.30
   6  -8   0   34.37    6.50
   6  -8   1   31.38    6.23
   6  -8   2   91.18   10.73
   6  -8   3  148.92   14.08
   6  -8   4   25.39    5.91
   6  -8   5   11.40    4.00
   6  -8   6   89.86   11.60
   6  -8   7   85.25   11.64
   6  -7  -7    4.64    2.79
   6  -7  -6    0.74    1.29
   6  -7  -6    2.03    1.84
   6  -7  -5   12.76    3.79
   6  -7  -5    9.38    3.66
   6  -7  -4  108.07   10.36
   6  -7  -4   95.44   10.09
   6  -7  -3   40.96    5.94
   6  -7  -3   40.59    6.76
   6  -7  -2    5.43    2.16
   6  -7  -2    8.04    3.02
   6  -7  -1    5.78    2.18
   6  -7  -1    2.32    1.96
   6  -7   0   93.44    7.25
   6  -7   0   92.44   10.17
   6  -7   1  284.66   18.59
   6  -7   2  162.18   13.91
   6  -7   3   -4.73    3.31
   6  -7   4   15.44    4.50
   6  -7   5  145.02   13.90
   6  -7   6  147.02   14.35
   6  -7   7   37.64    7.27
   6  -7   8    1.05    2.42
   6  -6  -7   -0.85    1.89
   6  -6  -6    9.98    3.43
   6  -6  -6   15.21    4.46
   6  -6  -5    8.62    3.49
   6  -6  -5   14.38    4.17
   6  -6  -4   44.52    6.66
   6  -6  -4   47.16    6.76
   6  -6  -3    0.47    1.22
   6  -6  -3    1.85    1.93
   6  -6  -2    3.14    1.72
   6  -6  -2    1.99    1.74
   6  -6  -1   48.72    5.41
   6  -6  -1   53.94    7.31
   6  -6  -1   55.49    6.87
   6  -6  -1   51.12    5.28
   6  -6   0   93.58    6.88
   6  -6   0  102.43   10.17
   6  -6   0   87.82    8.48
   6  -6   1   83.25    9.44
   6  -6   1   86.83    8.34
   6  -6   2    0.87    1.52
   6  -6   2   -0.05    1.59
   6  -6   3   51.81    7.51
   6  -6   3   52.53    6.52
   6  -6   4  122.50   11.90
   6  -6   5  269.93   18.39
   6  -6   5  236.86   13.87
   6  -6   6  104.87   11.51
   6  -6   7   -0.16    2.00
   6  -6   8  106.40   12.00
   6  -6   9   89.29   11.49
   6  -6  10   33.49    7.67
   6  -5  -7    5.09    2.72
   6  -5  -7    7.86    3.55
   6  -5  -6   18.78    4.51
   6  -5  -6   18.64    5.39
   6  -5  -5   17.12    4.30
   6  -5  -5   17.64    4.58
   6  -5  -4   38.25    6.37
   6  -5  -4   41.33    6.38
   6  -5  -3    5.78    3.00
   6  -5  -3    9.18    2.87
   6  -5  -3    5.69    2.03
   6  -5  -2  274.50   14.51
   6  -5  -2  268.96   16.94
   6  -5  -2  270.43   15.55
   6  -5  -2  257.14   13.55
   6  -5  -1  226.59   12.60
   6  -5  -1  231.00   11.97
   6  -5  -1  242.11   15.74
   6  -5  -1  209.01   13.19
   6  -5  -1  226.00   12.95
   6  -5   0  197.72    9.84
   6  -5   0  180.21   13.37
   6  -5   0  165.78   11.13
   6  -5   0  188.14   11.92
   6  -5   0  174.60   10.26
   6  -5   1   82.01    5.15
   6  -5   1   91.60    9.50
   6  -5   1   73.88    7.05
   6  -5   1   69.56    7.28
   6  -5   2   56.57    7.46
   6  -5   2   53.47    5.93
   6  -5   3  295.44   17.77
   6  -5   3  271.12   14.64
   6  -5   4  626.83   27.60
   6  -5   4  563.07   23.48
   6  -5   4  563.85   23.34
   6  -5   5   36.59    5.32
   6  -5   5   39.08    6.40
   6  -5   5   33.46    5.23
   6  -5   6   11.35    3.38
   6  -5   6   13.99    4.08
   6  -5   7   99.26   10.80
   6  -5   8  146.07   13.75
   6  -5   9   99.24   11.44
   6  -5  10    3.66    2.25
   6  -5  10    4.21    2.87
   6  -5  11    3.02    2.94
   6  -4  -7   34.53    6.45
   6  -4  -7   33.87    7.47
   6  -4  -6   36.03    6.46
   6  -4  -6   32.08    6.38
   6  -4  -5   -1.49    1.81
   6  -4  -5   -3.08    2.18
   6  -4  -4   32.76    5.76
   6  -4  -4   26.95    5.11
   6  -4  -3   47.71    7.05
   6  -4  -3   42.10    5.96
   6  -4  -3   44.80    6.12
   6  -4  -3   38.53    4.75
   6  -4  -2  230.10   12.95
   6  -4  -2  223.19   14.96
   6  -4  -2  214.89   12.26
   6  -4  -2  191.79   12.66
   6  -4  -1   69.34    6.09
   6  -4  -1   75.66    8.41
   6  -4  -1   69.60    6.71
   6  -4  -1   75.53    7.09
   6  -4   0   -1.03    1.14
   6  -4   0    0.74    0.90
   6  -4   0    1.08    1.24
   6  -4   0    0.45    1.16
   6  -4   0   -0.92    1.31
   6  -4   1  136.54    6.27
   6  -4   1  130.66   10.87
   6  -4   1  128.05    8.40
   6  -4   1  131.45    9.77
   6  -4   1  118.57    8.41
   6  -4   2  709.74   28.18
   6  -4   2  652.60   22.66
   6  -4   2  679.86   25.98
   6  -4   3  334.33   18.44
   6  -4   3  342.55   15.08
   6  -4   3  361.59   18.05
   6  -4   4   25.46    4.33
   6  -4   4   32.80    5.38
   6  -4   4   27.01    4.03
   6  -4   5   22.86    4.35
   6  -4   5   31.26    5.59
   6  -4   5   19.29    3.72
   6  -4   6  102.89   10.00
   6  -4   6   94.30    8.69
   6  -4   6   83.09    8.36
   6  -4   7  535.68   25.94
   6  -4   8  192.95   14.91
   6  -4   9    7.79    2.56
   6  -4   9    6.65    3.22
   6  -4  10   34.84    6.77
   6  -4  10   33.35    6.73
   6  -4  11   67.83   10.01
   6  -4  11   50.12    9.33
   6  -3  -7   12.14    3.84
   6  -3  -6   -3.71    2.62
   6  -3  -5    3.33    2.10
   6  -3  -4  125.71   11.28
   6  -3  -4  126.19    8.88
   6  -3  -3  146.57   11.40
   6  -3  -3  143.51   12.33
   6  -3  -3  140.72    9.58
   6  -3  -3  140.69   10.90
   6  -3  -2   80.67    7.60
   6  -3  -2   89.67    9.27
   6  -3  -2   78.49    8.67
   6  -3  -2   90.69    7.58
   6  -3  -2   75.81    7.32
   6  -3  -1    0.66    1.22
   6  -3  -1    3.09    2.00
   6  -3  -1    1.68    1.28
   6  -3  -1    4.26    1.83
   6  -3  -1    0.69    1.29
   6  -3   0  356.29   17.05
   6  -3   0  377.49   14.12
   6  -3   0  406.78   19.94
   6  -3   0  366.85   17.03
   6  -3   0  365.93   15.06
   6  -3   1  534.53   15.33
   6  -3   1  531.26   23.33
   6  -3   1  504.72   17.88
   6  -3   1  552.85   21.81
   6  -3   1  518.82   20.75
   6  -3   2  169.74   12.00
   6  -3   2  154.81    8.36
   6  -3   2  157.70   10.88
   6  -3   3  221.10   13.89
   6  -3   3  198.55    9.87
   6  -3   3  202.46   12.68
   6  -3   3  190.75   12.17
   6  -3   4   78.95    8.17
   6  -3   4   58.11    5.38
   6  -3   4   72.64    7.44
   6  -3   4   61.65    6.75
   6  -3   5  466.27   21.85
   6  -3   5  451.02   18.39
   6  -3   5  459.02   20.76
   6  -3   6  638.02   26.66
   6  -3   6  603.66   25.59
   6  -3   7   33.21    5.55
   6  -3   8   23.49    4.97
   6  -3   8   16.89    4.23
   6  -3   8   24.54    4.35
   6  -3   9   75.34    8.86
   6  -3   9   73.42    9.26
   6  -3  10  131.15   12.42
   6  -3  10  126.27   12.97
   6  -3  11   80.16   10.20
   6  -3  11   71.55   10.58
   6  -2  -7   -1.54    2.03
   6  -2  -6    9.33    3.80
   6  -2  -5   87.45   10.06
   6  -2  -4   51.28    7.42
   6  -2  -4   46.02    7.31
   6  -2  -3    4.29    1.66
   6  -2  -3    3.02    1.93
   6  -2  -3    8.98    2.83
   6  -2  -3    6.85    2.75
   6  -2  -2   20.46    4.37
   6  -2  -2   24.35    3.90
   6  -2  -2   27.28    4.35
   6  -2  -2   27.91    4.79
   6  -2  -2   29.45    4.32
   6  -2  -1  146.20    9.28
   6  -2  -1  149.00   10.34
   6  -2  -1  141.69   11.02
   6  -2  -1  131.02    9.42
   6  -2  -1  121.05    8.20
   6  -2   0  480.39   17.08
   6  -2   0  502.21   22.57
   6  -2   0  503.49   19.11
   6  -2   0  465.74   21.55
   6  -2   0  488.83   19.88
   6  -2   0  461.21   16.69
   6  -2   1  187.48   11.70
   6  -2   1  173.72    7.45
   6  -2   1  165.31   11.85
   6  -2   1  158.64   11.50
   6  -2   1  182.72   11.34
   6  -2   1  180.33    8.11
   6  -2   2  191.61   12.48
   6  -2   2  172.17   11.80
   6  -2   2  176.08    7.70
   6  -2   2  196.71   11.88
   6  -2   2  180.69   11.20
   6  -2   3   50.72    6.29
   6  -2   3   51.40    3.90
   6  -2   3   59.63    6.49
   6  -2   3   42.03    5.51
   6  -2   3   41.75    5.60
   6  -2   4  419.66   19.55
   6  -2   4  419.04   19.40
   6  -2   4  426.21   15.01
   6  -2   4  428.76   19.48
   6  -2   4  394.22   18.60
   6  -2   5  592.19   23.98
   6  -2   5  570.51   23.27
   6  -2   5  555.17   23.44
   6  -2   5  556.53   23.21
   6  -2   6  218.56   13.45
   6  -2   6  208.07   12.65
   6  -2   6  190.90   13.00
   6  -2   7    1.85    1.22
   6  -2   7    2.12    1.43
   6  -2   8   49.22    6.53
   6  -2   8   43.49    6.47
   6  -2   8   46.96    3.66
   6  -2   8   51.93    6.03
   6  -2   9  208.11   14.16
   6  -2   9  178.19   14.54
   6  -2  10  257.04   16.21
   6  -2  10  237.59   17.70
   6  -2  11   14.02    4.48
   6  -2  11   15.36    4.47
   6  -2  12   19.22    5.71
   6  -1  -7    6.18    3.53
   6  -1  -6   26.05    6.14
   6  -1  -6   16.40    5.11
   6  -1  -5   26.86    5.99
   6  -1  -4   15.12    3.72
   6  -1  -4   24.95    5.37
   6  -1  -3   10.05    2.83
   6  -1  -3    9.29    3.06
   6  -1  -2   94.32    8.93
   6  -1  -2   76.97    8.13
   6  -1  -1  329.42   16.47
   6  -1  -1  336.72   17.47
   6  -1   0  244.75   12.67
   6  -1   0  222.67   14.03
   6  -1   0  239.74   13.17
   6  -1   0  231.91    9.85
   6  -1   1   28.95    4.75
   6  -1   1   38.28    4.24
   6  -1   1   41.01    5.46
   6  -1   1   45.60    5.36
   6  -1   1   35.04    2.75
   6  -1   2  742.61   24.29
   6  -1   2  676.31   16.64
   6  -1   2  698.87   22.86
   6  -1   2  662.17   11.91
   6  -1   2  673.50   22.43
   6  -1   3  801.76   27.94
   6  -1   3  776.66   19.36
   6  -1   3  766.44   28.05
   6  -1   3  734.89   18.69
   6  -1   3  786.08   27.55
   6  -1   3  709.91   27.39
   6  -1   4  469.27   20.20
   6  -1   4  466.77   14.37
   6  -1   4  456.94   20.30
   6  -1   4  481.74   20.67
   6  -1   4  452.36   20.34
   6  -1   5  430.32   18.89
   6  -1   5  402.70   18.58
   6  -1   5  384.83   18.77
   6  -1   5  413.32   15.13
   6  -1   5  396.07   18.87
   6  -1   6   39.50    5.81
   6  -1   6   52.71    6.12
   6  -1   6   50.22    6.02
   6  -1   6   50.59    6.25
   6  -1   6   50.90    5.29
   6  -1   7  329.76   16.62
   6  -1   7  335.53   10.03
   6  -1   7  319.36   16.20
   6  -1   7  333.34   16.60
   6  -1   8  722.65   27.65
   6  -1   8  752.54   21.33
   6  -1   8  739.38   26.74
   6  -1   8  764.56   29.74
   6  -1   9   57.85    6.72
   6  -1   9   57.29    7.58
   6  -1   9   49.58    4.54
   6  -1   9   50.40    5.43
   6  -1  10   46.69    6.23
   6  -1  10   48.76    7.65
   6  -1  11   13.05    3.34
   6  -1  11   15.82    4.77
   6  -1  12   59.23    9.69
   6   0  -6   55.95    9.12
   6   0  -5    1.24    2.10
   6   0  -4    2.02    1.03
   6   0  -4    2.62    1.87
   6   0  -3  143.10   12.46
   6   0  -3  130.50   10.93
   6   0  -2  228.98   15.00
   6   0  -2  199.99   13.75
   6   0  -1   31.08    5.03
   6   0  -1   38.53    5.43
   6   0   0    3.32    1.67
   6   0   0    8.35    2.62
   6   0   1   15.11    3.38
   6   0   1   19.87    3.15
   6   0   2 1215.00   21.24
   6   0   2 1155.07   27.22
   6   0   2 1188.15   28.65
   6   0   3  105.72    4.62
   6   0   3  101.48    8.13
   6   0   3  107.83    5.37
   6   0   3  101.21    8.54
   6   0   3   97.60    8.20
   6   0   4  154.02    5.95
   6   0   4  154.39   10.22
   6   0   4  146.06    5.90
   6   0   4  150.87    5.46
   6   0   4  156.50   11.05
   6   0   4  139.12   10.12
   6   0   4  150.08    5.49
   6   0   4  154.30   10.80
   6   0   5   10.89    2.93
   6   0   5    8.81    2.41
   6   0   5   10.38    1.89
   6   0   5    9.70    2.55
   6   0   5    6.10    0.90
   6   0   5    7.81    2.41
   6   0   6   62.01    6.21
   6   0   6   60.37    3.31
   6   0   6   53.90    6.06
   6   0   6   54.20    6.29
   6   0   6   63.32    5.60
   6   0   6   58.02    6.84
   6   0   7  352.16   16.35
   6   0   7  348.49   11.49
   6   0   7  320.03   15.83
   6   0   7  327.19   17.25
   6   0   7  351.33   16.48
   6   0   8  109.72    8.56
   6   0   8  107.52    6.33
   6   0   8  103.94    8.43
   6   0   8  121.34   10.01
   6   0   9    4.48    1.78
   6   0   9    4.15    1.74
   6   0   9    5.66    2.54
   6   0   9    6.30    2.04
   6   0  10   43.39    5.48
   6   0  10   32.79    6.07
   6   0  11   51.50    6.58
   6   0  11   58.76    8.90
   6   0  12   97.38   12.23
   6   1  -6    2.54    2.72
   6   1  -5   14.26    4.31
   6   1  -4   81.55   10.22
   6   1  -3   77.18    9.20
   6   1  -3   58.13    7.26
   6   1  -2  170.01   12.89
   6   1  -2  138.63   11.54
   6   1  -1    5.81    2.45
   6   1  -1    9.33    2.99
   6   1   0  109.12    8.79
   6   1   0   95.43    9.00
   6   1   1  371.96   16.29
   6   1   1  370.56   18.54
   6   1   2  145.72   10.88
   6   1   2  160.15    9.11
   6   1   2  121.30    9.97
   6   1   3  548.61   17.89
   6   1   3  557.40   18.61
   6   1   3  589.00   23.75
   6   1   3  580.41   23.31
   6   1   3  579.25   23.22
   6   1   4   97.94    5.71
   6   1   4  103.19    8.22
   6   1   4  110.84    6.24
   6   1   4  109.22    9.07
   6   1   4  111.31    8.81
   6   1   5  869.21   24.53
   6   1   5  917.58   29.07
   6   1   5  879.17   23.94
   6   1   5  849.99   30.18
   6   1   5  843.98   23.43
   6   1   5  906.29   30.42
   6   1   5  867.14   31.02
   6   1   6  308.95   14.48
   6   1   6  302.61   12.47
   6   1   6  326.59   15.85
   6   1   6  328.32   13.45
   6   1   6  302.08   15.84
   6   1   6  316.89   17.10
   6   1   7  437.42   17.40
   6   1   7  412.89   14.39
   6   1   7  427.96   18.62
   6   1   7  423.84   17.83
   6   1   7  394.97   18.83
   6   1   8   51.06    5.30
   6   1   8   43.95    5.71
   6   1   8   48.11    4.47
   6   1   8   45.74    5.44
   6   1   8   39.70    5.56
   6   1   9   33.44    4.24
   6   1   9   29.96    5.50
   6   1   9   33.17    4.43
   6   1   9   29.10    3.90
   6   1  10  227.73   12.08
   6   1  10  215.66   11.85
   6   1  10  220.86   15.84
   6   1  11   50.07    7.94
   6   1  12   29.18    6.53
   6   1  13    3.23    3.33
   6   2  -5   50.63    8.86
   6   2  -4   54.50    8.55
   6   2  -3   19.26    5.11
   6   2  -2   13.96    3.87
   6   2  -1   82.78    8.50
   6   2  -1   67.40    7.93
   6   2   0  328.95   16.87
   6   2   0  268.64   16.30
   6   2   1  310.16   15.56
   6   2   1  299.91   16.81
   6   2   2   49.52    6.31
   6   2   2   45.67    6.08
   6   2   2   55.36    5.68
   6   2   2   47.62    5.78
   6   2   3   40.22    5.48
   6   2   3   42.77    4.45
   6   2   3   45.10    5.95
   6   2   3   48.39    4.94
   6   2   3   43.89    5.57
   6   2   3   44.21    5.96
   6   2   4  404.76   15.15
   6   2   4  395.83   10.87
   6   2   4  421.79   15.88
   6   2   4  418.39   19.55
   6   2   4  397.45   18.65
   6   2   4  394.77   18.55
   6   2   5  269.44   11.95
   6   2   5  290.95   13.86
   6   2   5  272.58   12.02
   6   2   5  285.54   10.45
   6   2   5  284.53   14.84
   6   2   5  269.12   15.12
   6   2   5  293.61   15.73
   6   2   5  270.58   15.10
   6   2   6  232.16   11.48
   6   2   6  258.35   12.44
   6   2   6  237.07   11.19
   6   2   6  236.15   13.89
   6   2   6  227.99   13.32
   6   2   6  268.45   15.01
   6   2   6  237.27   14.31
   6   2   7    0.41    1.04
   6   2   7    1.54    1.11
   6   2   7    0.25    1.01
   6   2   7    2.40    1.35
   6   2   7    3.85    1.92
   6   2   7    1.06    1.36
   6   2   8   74.51    5.94
   6   2   8   70.34    6.01
   6   2   8   71.83    7.31
   6   2   8   66.43    6.91
   6   2   8   67.52    7.18
   6   2   9  155.02    8.67
   6   2   9  140.80    9.40
   6   2   9  155.73   12.03
   6   2   9  139.63   10.56
   6   2   9  149.09   10.12
   6   2  10  253.12   11.31
   6   2  10  239.35   13.13
   6   2  10  230.09   16.11
   6   2  11   10.31    3.79
   6   2  12   16.05    5.12
   6   2  13   10.61    4.32
   6   3  -5    6.67    3.51
   6   3  -4   37.02    7.13
   6   3  -3   -1.49    2.00
   6   3  -2   37.92    6.43
   6   3  -1  189.54   13.95
   6   3   0  264.74   15.76
   6   3   0  237.84   13.64
   6   3   0  239.06   15.87
   6   3   1    0.41    1.36
   6   3   1    0.10    1.20
   6   3   1   -0.16    1.29
   6   3   2   93.53    7.80
   6   3   2   95.62    9.08
   6   3   2   97.38    8.11
   6   3   2   86.25    8.84
   6   3   2   92.24    8.40
   6   3   3  331.67   17.21
   6   3   3  354.54   15.68
   6   3   3  352.79   16.29
   6   3   3  345.80   18.46
   6   3   3  364.07   18.01
   6   3   3  343.47   16.95
   6   3   4  556.40   23.49
   6   3   4  556.93   20.48
   6   3   4  542.43   16.00
   6   3   4  539.32   20.53
   6   3   4  550.33   23.27
   6   3   4  541.63   23.60
   6   3   4  539.67   22.19
   6   3   5  212.24   13.55
   6   3   5  201.96   11.07
   6   3   5  210.71   11.41
   6   3   5  200.88    9.11
   6   3   5  206.93   13.44
   6   3   5  204.44   12.83
   6   3   6   29.17    4.92
   6   3   6   25.17    3.54
   6   3   6   24.17    3.44
   6   3   6   23.91    3.88
   6   3   6   23.03    4.29
   6   3   6   24.04    4.66
   6   3   6   20.24    3.77
   6   3   7  401.66   19.99
   6   3   7  380.88   17.20
   6   3   7  402.26   15.36
   6   3   7  388.59   17.11
   6   3   7  384.51   18.06
   6   3   7  390.75   18.87
   6   3   8  231.73   10.31
   6   3   8  212.58   13.22
   6   3   8  238.72   14.01
   6   3   8  239.87   13.85
   6   3   8  228.74   13.76
   6   3   9  103.23    5.93
   6   3   9   92.04    7.83
   6   3   9   98.25    9.61
   6   3   9   89.73    8.27
   6   3   9   92.42    8.16
   6   3  10   10.92    3.55
   6   3  10   10.29    1.68
   6   3  10   11.73    2.92
   6   3  11    1.57    2.08
   6   3  12   59.08    8.98
   6   3  13   27.58    6.69
   6   4  -4   22.17    5.83
   6   4  -3  154.47   14.51
   6   4  -2  182.49   15.06
   6   4  -1   54.82    7.84
   6   4  -1   39.32    5.39
   6   4   0    5.23    2.15
   6   4   0    1.90    1.75
   6   4   1   29.44    5.04
   6   4   1   23.30    4.41
   6   4   2  342.07   17.11
   6   4   2  359.96   19.05
   6   4   2  328.73   17.77
   6   4   2  354.26   17.99
   6   4   3  161.49   10.75
   6   4   3  156.32   11.86
   6   4   3  173.73   11.57
   6   4   3  160.26   12.56
   6   4   3  178.89   12.49
   6   4   3  164.76   11.08
   6   4   4  129.15    9.40
   6   4   4  127.40   10.63
   6   4   4  120.87    7.04
   6   4   4  115.83    9.10
   6   4   4  116.62    9.85
   6   4   4  115.93   10.43
   6   4   4  108.11    9.00
   6   4   5   83.95    7.29
   6   4   5   84.13    8.72
   6   4   5   74.51    7.24
   6   4   5   79.69    5.93
   6   4   5   77.40    8.39
   6   4   5   69.55    7.27
   6   4   6  189.21   11.52
   6   4   6  200.20   10.86
   6   4   6  202.77   12.37
   6   4   6  201.92   13.74
   6   4   6  184.60   12.81
   6   4   7  111.81    9.17
   6   4   7  110.36    7.06
   6   4   7  106.18    8.37
   6   4   7  109.89    8.90
   6   4   7  121.56   10.31
   6   4   8   96.87    5.75
   6   4   8   98.19    9.05
   6   4   8   99.91    8.85
   6   4   8   98.01    8.54
   6   4   8   89.03    8.70
   6   4   9   82.61    4.13
   6   4   9   80.22    8.73
   6   4   9   68.95    7.15
   6   4  10   12.70    3.91
   6   4  10   19.09    3.67
   6   4  11   26.30    5.88
   6   4  12   60.63    9.41
   6   4  13    4.22    3.11
   6   5  -4   15.90    4.75
   6   5  -3    4.07    2.82
   6   5  -2   19.71    5.24
   6   5  -1    1.32    1.64
   6   5  -1    3.00    2.03
   6   5   0   55.56    7.06
   6   5   0   51.62    7.36
   6   5   1  124.90   10.80
   6   5   1  125.94   11.25
   6   5   2   96.74    9.42
   6   5   2  100.05    9.79
   6   5   2  105.39    9.88
   6   5   3    6.70    2.61
   6   5   3    3.27    2.03
   6   5   3    7.03    2.74
   6   5   4   22.57    4.05
   6   5   4   25.75    4.66
   6   5   4   17.70    3.84
   6   5   4   17.86    4.20
   6   5   5   61.58    6.92
   6   5   5   63.16    5.86
   6   5   5   58.00    6.75
   6   5   5   60.39    6.75
   6   5   6  312.13   16.62
   6   5   6  316.10   14.95
   6   5   6  292.54   16.60
   6   5   6  294.66   17.95
   6   5   7  115.06    9.94
   6   5   7  129.83    7.72
   6   5   7  122.77    9.48
   6   5   7  123.17    9.63
   6   5   7  114.17   10.58
   6   5   8   18.62    4.04
   6   5   8   15.76    2.10
   6   5   8   11.39    2.95
   6   5   9  107.07   10.17
   6   5   9   87.93    7.94
   6   5  10   55.69    8.01
   6   5  10   60.22    6.11
   6   5  11   54.39    8.29
   6   5  12    9.35    4.02
   6   5  13    7.90    4.36
   6   6  -3   30.37    6.86
   6   6  -2   12.91    4.73
   6   6  -1   21.75    5.20
   6   6   0   52.08    8.00
   6   6   1  138.20   12.46
   6   6   2    4.54    2.24
   6   6   3    4.70    2.37
   6   6   4   72.03    8.29
   6   6   4   87.92    9.13
   6   6   4   66.84    7.17
   6   6   5  106.81    9.37
   6   6   5  106.97    8.43
   6   6   5  112.97   10.31
   6   6   5   95.18    8.72
   6   6   6   84.11    7.61
   6   6   6   79.53    7.54
   6   6   6   86.30    8.47
   6   6   7    6.26    2.28
   6   6   7    3.97    1.62
   6   6   8   42.08    6.16
   6   6   8   34.78    3.24
   6   6   8   38.39    3.29
   6   6   8   33.71    5.15
   6   6   9   36.96    6.20
   6   6   9   33.89    4.76
   6   6  10   35.35    7.02
   6   6  11   12.41    4.16
   6   6  12    1.23    2.44
   6   6  13    7.60    3.92
   6   7  -2   23.81    5.75
   6   7  -1   30.13    6.64
   6   7   0   22.75    5.57
   6   7   1    7.74    3.64
   6   7   2   16.02    4.98
   6   7   3   99.72   10.67
   6   7   4  144.27   12.02
   6   7   4  183.18   14.16
   6   7   5    1.83    1.28
   6   7   5    1.01    1.25
   6   7   5    0.61    1.68
   6   7   5    3.97    2.05
   6   7   6    4.13    2.64
   6   7   6    3.22    1.57
   6   7   6    2.84    2.62
   6   7   6    4.76    2.22
   6   7   7   22.70    4.44
   6   7   7   20.01    3.27
   6   7   8   79.01    5.02
   6   7   8   78.70    8.80
   6   7   8   63.31    6.90
   6   7   9   38.21    6.51
   6   7  10   13.75    4.33
   6   7  11   10.04    4.17
   6   7  12   17.64    5.78
   6   8  -1    4.51    2.95
   6   8   0    3.13    2.54
   6   8   1   53.60    8.42
   6   8   2    1.94    2.25
   6   8   3   47.53    7.80
   6   8   4   18.11    4.77
   6   8   5    2.26    1.58
   6   8   5    6.49    2.51
   6   8   5    3.86    2.53
   6   8   5    5.78    2.63
   6   8   6   30.10    4.81
   6   8   6   43.96    5.50
   6   8   6   33.96    6.50
   6   8   6   31.10    5.51
   6   8   7   15.14    4.15
   6   8   8   39.73    6.49
   6   8   9    1.92    1.92
   6   8  10    6.13    3.96
   6   8  11    2.17    2.33
   6   8  12   23.09    6.22
   6   9   0    2.70    1.82
   6   9   1   24.08    6.17
   6   9   2   24.68    6.07
   6   9   3   30.04    6.60
   6   9   4   -0.01    2.53
   6   9   5    1.34    2.28
   6   9   6   66.25    8.32
   6   9   6   65.91    9.62
   6   9   7    4.06    3.08
   6   9   7    5.51    2.64
   6   9   8    0.54    1.48
   6   9   9    6.20    2.99
   6   9  10   15.17    4.68
   6   9  11   11.53    4.99
   6   9  12   12.06    8.84
   6  10   1    1.43    2.33
   6  10   2   -0.31    2.49
   6  10   3   27.71    6.36
   6  10   4   23.87    5.97
   6  10   5   72.70   10.30
   6  10   6   23.75    5.91
   6  10   6   21.84    5.05
   6  10   7   -3.07    1.61
   6  10   7    5.47    3.48
   6  10   8    2.34    2.39
   6  10   9    6.97    3.81
   6  10  10    3.79    2.88
   6  10  11    5.60    3.42
   6  11   4   -1.03    1.92
   6  11   5   -0.91    2.38
   6  11   6    1.30    1.79
   6  11   7    0.67    1.75
   6  11   7    2.80    2.56
   6  11   8   10.26    4.22
   6  11   8    4.35    2.67
   6  11   9    0.08    1.90
   6  11  10    0.02    1.83
   6  12   7    4.63    3.24
   6  12   8   11.66    4.43
   7 -10  -4    2.14    2.39
   7 -10  -3   23.37    5.78
   7 -10  -2   23.67    6.03
   7 -10  -1    0.80    1.87
   7 -10   0    4.53    3.19
   7 -10   1   17.32    5.46
   7 -10   2   19.55    5.58
   7  -9  -4   14.11    4.56
   7  -9  -3    8.53    3.65
   7  -9  -2    5.16    3.27
   7  -9  -1   -0.16    2.13
   7  -9   0   29.35    6.39
   7  -9   1   64.14    9.58
   7  -9   2   35.37    7.18
   7  -9   3   -1.49    2.69
   7  -9   4    1.03    2.38
   7  -8  -5   15.23    4.89
   7  -8  -4    0.33    1.67
   7  -8  -4    2.61    1.67
   7  -8  -3    4.06    3.49
   7  -8  -3    3.46    2.82
   7  -8  -2   11.37    2.90
   7  -8  -2   14.82    4.65
   7  -8  -1   81.81   10.14
   7  -8   0   46.16    7.56
   7  -8   1   36.68    7.08
   7  -8   2    8.71    4.02
   7  -8   3   62.90    9.44
   7  -8   4   84.30   11.00
   7  -8   5   98.65   11.98
   7  -8   6   15.71    5.07
   7  -7  -6    2.24    2.63
   7  -7  -5   18.67    5.46
   7  -7  -5   15.95    4.74
   7  -7  -4    9.90    3.78
   7  -7  -4    3.48    1.45
   7  -7  -3   -0.82    1.21
   7  -7  -3    2.66    1.85
   7  -7  -2   39.45    5.30
   7  -7  -2   38.97    6.85
   7  -7  -1  103.30    8.19
   7  -7  -1  103.79   11.21
   7  -7   0   19.84    3.08
   7  -7   0   19.15    4.99
   7  -7   1    9.02    3.32
   7  -7   2   25.39    5.65
   7  -7   3  124.04   12.88
   7  -7   4  142.18   13.71
   7  -7   5   -0.75    2.62
   7  -7   6    5.63    2.84
   7  -7   7   85.56   11.18
   7  -7   8   82.91   11.46
   7  -6  -6   10.98    3.91
   7  -6  -6    4.66    3.22
   7  -6  -5   -3.56    2.79
   7  -6  -5    1.27    1.88
   7  -6  -4    5.68    2.80
   7  -6  -4    6.60    2.33
   7  -6  -3  114.56   10.08
   7  -6  -3  121.88   12.14
   7  -6  -2   19.13    3.58
   7  -6  -2   18.07    4.58
   7  -6  -2   21.83    4.19
   7  -6  -1   22.92    3.80
   7  -6  -1   17.15    4.45
   7  -6  -1   19.55    3.59
   7  -6   0    4.81    2.01
   7  -6   0    3.43    1.93
   7  -6   0    3.89    1.35
   7  -6   0    6.88    3.49
   7  -6   1  163.02   13.77
   7  -6   1  150.01   11.10
   7  -6   2  360.06   21.52
   7  -6   2  338.94   17.35
   7  -6   3  110.47   11.41
   7  -6   3   83.36    8.15
   7  -6   4    1.83    1.84
   7  -6   5   60.22    8.57
   7  -6   6  219.50   17.06
   7  -6   7  127.97   13.07
   7  -6   8   21.76    5.72
   7  -6   9    8.92    4.04
   7  -6  10   10.20    4.53
   7  -5  -6   -2.46    1.87
   7  -5  -6    2.46    2.50
   7  -5  -5   31.63    6.26
   7  -5  -5   31.92    6.24
[truncated: 51,465 more chars]
